# Supplementary material for: Microbial communities with distinct denitrification potential in spruce and beech soils differing in nitrate leaching
Source: Sci Rep. 2017 Aug 29;7:9738. doi: 10.1038/s41598-017-08554-1 (PMC5575336; doi:10.1038/s41598-017-08554-1)
Supplement: Supplementary file 1 — Supplementary Table S2 [file 41598_2017_8554_MOESM1_ESM.xls]

## Sheet: Table S_RDPfungene
						functional genes based on RDP Fungene database ver. 8.3 -- GenBank 211 (as of 1/5/2015)																spruce															beech
Domain	Phylum	Order	Class	Family	Genus	amoA_AOB	nxrB	nirA	napA	narG	nirK	nirS	norB	nosZ	nrfA	nifH	nifD	ureA	dsrA	dsrB	soxB	S1	S2	S3	S4	S5	S6	S7	S8	S9	S10	S11	S12	S13	S14	S15	B1	B2	B3	B4	B5	B6	B7	B8	B9	B10	B11	B12	B13
D_0__Bacteria	Actinobacteria	Actinobacteria	Frankiales	Acidothermaceae	Acidothermus	-	-	-	napA	narG	nirK	-	-	-	-	-	-	-	-	-	-	0.114522	0.0978866	0.109322	0.0858698	0.0971023	0.0913263	0.0939675	0.0879713	0.0916259	0.122057	0.106216	0.113932	0.115632	0.132325	0.137871	0.105786	0.0319082	0.0715653	0.0585975	0.0692313	0.0539764	0.106409	0.0994085	0.0995572	0.0559787	0.0901913	0.0704022	0.03772
D_0__Bacteria	Acidobacteria	Acidobacteria	Acidobacteriales	Acidobacteriaceae (Subgroup 1)	uncultured	-	-	-	-	-	-	-	-	-	-	-	-	-	-	-	-	0.0874145	0.0981781	0.113291	0.0964122	0.107109	0.0917852	0.116493	0.13833	0.143585	0.070146	0.0894809	0.129879	0.102794	0.124682	0.183348	0.0604602	0.046043	0.103568	0.0713606	0.0822969	0.0696864	0.063664	0.0744133	0.0711401	0.0968999	0.0711063	0.0794378	0.0567896
D_0__Bacteria	Proteobacteria	Betaproteobacteria	Burkholderiales	Comamonadaceae	Simplicispira	-	-	-	-	-	-	nirS	-	-	-	-	-	-	-	-	-	0.0466277	0.0276928	0.0151962	0.0164088	0.0131413	0.0327367	0.011891	0.00816876	0.00857003	0.0264794	0.0210041	0.0100417	0.00929836	0.0105096	0.011948	0.0104389	0.0272199	0.00932607	0.0169587	0.00777322	0.0158323	0.0161161	0.00973097	0.0150358	0.0124594	0.0206641	0.00953755	0.0140402
D_0__Bacteria	Proteobacteria	Gammaproteobacteria	Xanthomonadales	Xanthomonadaceae	Rhodanobacter	-	-	-	napA	narG	nirK	nirS	norB	nosZ	-	-	-	-	-	-	-	0.0396386	0.0524996	0.0426401	0.0471859	0.038544	0.0383203	0.0397332	0.0307002	0.0284525	0.0504437	0.0310792	0.0192623	0.0209426	0.0292197	0.0150757	0.00725678	0.0326779	0.00814804	0.0127631	0.0282813	0.0130204	0.0078446	0.0162183	0.00676366	0.013227	0.0128587	0.0146201	0.016974
D_0__Bacteria	Acidobacteria	Acidobacteria	Subgroup 3	Unknown Family	Candidatus Solibacter	-	-	-	-	-	-	-	-	-	-	-	-	-	-	-	-	0.0354451	0.0212214	0.0238149	0.0395341	0.0267224	0.0339605	0.0228152	0.0195691	0.0284525	0.0234053	0.0244194	0.0213465	0.0215398	0.0180732	0.0203303	0.0230898	0.0166538	0.0229225	0.0187216	0.0314567	0.0190109	0.0220396	0.0183171	0.0252056	0.0194272	0.0183631	0.0178202	0.0221431
D_0__Bacteria	Acidobacteria	Acidobacteria	Subgroup 2	uncultured bacterium	uncultured bacterium	-	-	-	-	-	-	-	-	-	-	-	-	-	-	-	-	0.034846	0.0166448	0.046269	0.0269512	0.0226535	0.0387028	0.029099	0.0340215	0.0144956	0.0233354	0.0157104	0.0121574	0.0141608	0.0117834	0.0178907	0.0294928	0.0144846	0.0490846	0.0235166	0.0442247	0.0237178	0.052831	0.0517077	0.0506545	0.0403307	0.0467425	0.027044	0.0210953
D_0__Bacteria	Acidobacteria	Acidobacteria	Acidobacteriales	Acidobacteriaceae (Subgroup 1)	Granulicella	-	-	-	napA	-	-	-	-	-	-	-	-	-	-	-	-	0.0346463	0.0344265	0.0244954	0.0272063	0.0258976	0.0262353	0.0341261	0.0278276	0.0329579	0.0317194	0.0356899	0.0240621	0.0301983	0.0246815	0.0225197	0.0265435	0.0208523	0.0204683	0.0181927	0.0170349	0.0186442	0.0210257	0.032055	0.0351321	0.0248598	0.0245443	0.0232792	0.0291981
D_0__Bacteria	Acidobacteria	Acidobacteria	Acidobacteriales	Acidobacteriaceae (Subgroup 1)	Acidobacterium	-	-	-	napA	-	-	-	-	-	-	-	-	-	-	-	-	0.0336478	0.0380994	0.030279	0.0337528	0.0366196	0.0261588	0.0351895	0.0341113	0.0481881	0.0357717	0.0339822	0.0442087	0.0396247	0.0521497	0.0419742	0.0327137	0.0247708	0.0335738	0.0218595	0.0242128	0.0248793	0.0308981	0.036825	0.0372245	0.0308828	0.0143927	0.0296166	0.027382
D_0__Bacteria	Proteobacteria	Gammaproteobacteria	Xanthomonadales	uncultured	uncultured bacterium	-	-	-	-	-	-	-	-	-	-	-	-	-	-	-	-	0.03225	0.0246903	0.0243819	0.0336677	0.0251828	0.028224	0.024942	0.0155296	0.0221841	0.0319989	0.0231387	0.0188518	0.0184688	0.0226911	0.0239585	0.0161046	0.0153943	0.0124675	0.0179459	0.0111802	0.0192555	0.0162762	0.0156459	0.0136733	0.0242102	0.0174607	0.0227144	0.0155071
D_0__Bacteria	Bacteroidetes	Sphingobacteriia	Sphingobacteriales	Chitinophagaceae	uncultured	-	-	-	-	-	-	-	-	-	-	-	-	-	-	-	-	0.0314013	0.0232328	0.0209798	0.030352	0.0228185	0.0236347	0.0240719	0.0182226	0.0317826	0.0299728	0.0276639	0.0184098	0.0254639	0.0235669	0.02571	0.018433	0.0318382	0.0228243	0.0265839	0.0215666	0.0188887	0.0178772	0.0148827	0.0162523	0.0256274	0.0192204	0.027546	0.0345767
D_0__Bacteria	Proteobacteria	Alphaproteobacteria	Rhizobiales	Rhizobiales Incertae Sedis	Rhizomicrobium	-	-	-	-	-	-	-	-	-	-	-	-	-	-	-	-	0.0197194	0.0239324	0.0278975	0.0244856	0.0208391	0.0208811	0.0254254	0.0196589	0.0226249	0.0212394	0.0292008	0.0164204	0.0211985	0.017914	0.0189541	0.0343824	0.0258904	0.0268983	0.0278532	0.0281159	0.0235344	0.0219862	0.0219424	0.0229186	0.0219073	0.0239578	0.0288637	0.0266834
D_0__Bacteria	Proteobacteria	Betaproteobacteria	Burkholderiales	Oxalobacteraceae	Herminiimonas	-	-	-	napA	narG	nirK	-	norB	-	-	-	-	-	-	-	SoxB	0.01937	0.0187436	0.0205262	0.0123278	0.0116567	0.0144562	0.012471	0.0110413	0.0171401	0.0126458	0.00956284	0.0171466	0.0165494	0.00995223	0.0158889	0.0024836	0.0156742	0.00687184	0.00617001	0.00674782	0.00617397	0.00789797	0.0057241	0.0033575	0.00791261	0.0004963	0.0178829	0.0210254
D_0__Bacteria	Verrucomicrobia	OPB35 soil group	uncultured bacterium	uncultured bacterium	uncultured bacterium	-	-	-	-	-	-	-	-	-	-	-	-	-	-	-	-	0.0189706	0.0197639	0.0299388	0.0244006	0.0278221	0.0239406	0.0239753	0.0180431	0.0330558	0.0245232	0.0274932	0.0226096	0.0328428	0.025	0.0152008	0.0292212	0.0321181	0.04236	0.0380073	0.0357568	0.0418118	0.0247612	0.0290021	0.033721	0.0432241	0.0199422	0.0320638	0.0381391
D_0__Bacteria	Actinobacteria	Thermoleophilia	Solirubrobacterales	TM146	uncultured Actinomycetales bacterium	-	-	-	-	-	-	-	-	-	-	-	-	-	-	-	-	0.0175228	0.0146043	0.0156498	0.0113076	0.0132512	0.0171332	0.0134377	0.0108618	0.00788443	0.00929225	0.0144296	0.0201149	0.0231179	0.0138535	0.0150757	0.0187435	0.00937653	0.0112895	0.0123048	0.0160095	0.0163824	0.0167565	0.0118298	0.011143	0.0138766	0.0142122	0.0163142	0.0104079
D_0__Bacteria	Proteobacteria	Alphaproteobacteria	Rhizobiales	alphaI cluster	uncultured bacterium	-	-	-	-	-	-	-	-	-	-	-	-	-	-	-	-	0.0174729	0.0122431	0.0133817	0.0126679	0.00885248	0.0150681	0.00995746	0.0139138	0.00749265	0.0192832	0.0157958	0.0151573	0.011303	0.00995223	0.0116352	0.0229345	0.0132951	0.0160507	0.0177696	0.0178619	0.0344764	0.0325524	0.0280481	0.0176147	0.0234426	0.0184985	0.0246596	0.0152976
D_0__Bacteria	Bacteroidetes	Sphingobacteriia	Sphingobacteriales	Sphingobacteriaceae	Mucilaginibacter	-	-	-	-	-	-	-	-	-	-	-	-	-	-	-	-	0.0163247	0.0210173	0.00941257	0.0139432	0.0125364	0.00634848	0.0143078	0.0064632	0.00656219	0.0164186	0.0190403	0.00802071	0.00823203	0.0104299	0.0143876	0.00888665	0.0390456	0.00819712	0.0122695	0.0103533	0.0128981	0.00928545	0.010685	0.0145005	0.0082669	0.0146634	0.0154985	0.0232607
D_0__Bacteria	Acidobacteria	Acidobacteria	Subgroup 3	Unknown Family	Bryobacter	-	-	-	-	-	-	-	-	-	-	-	-	-	-	-	-	0.0157256	0.011631	0.0130415	0.0145383	0.014131	0.0164449	0.0177881	0.0158887	0.0187561	0.0148117	0.012722	0.0242516	0.012412	0.0156051	0.0162642	0.0264271	0.0124554	0.0181613	0.0190741	0.0194827	0.0143652	0.015369	0.0154551	0.0161549	0.0173014	0.017957	0.0139926	0.0194887
D_0__Bacteria	Proteobacteria	Alphaproteobacteria	Rhizobiales	Bradyrhizobiaceae	Afipia	-	-	-	napA	narG	nirK	-	-	nosZ	-	nifH	-	ureA	-	-	-	0.014178	0.0101734	0.00725788	0.0155586	0.010502	0.0148386	0.0174981	0.0148115	0.0102351	0.0139034	0.0128928	0.0155678	0.0176583	0.0190287	0.0187039	0.0269316	0.0192429	0.0155107	0.0295808	0.0242458	0.0353934	0.0288169	0.0206068	0.0201937	0.0242693	0.0276575	0.0217732	0.0187203
D_0__Bacteria	Proteobacteria	Alphaproteobacteria	Caulobacterales	Caulobacteraceae	uncultured	-	-	-	-	-	-	-	-	-	-	-	-	-	-	-	-	0.0131296	0.0199096	0.0144024	0.0137732	0.0107769	0.0151446	0.0116976	0.0151706	0.00891283	0.0150912	0.0180157	0.00950486	0.00823203	0.00828025	0.00869511	0.0128449	0.0101462	0.00878614	0.00899059	0.00757476	0.0117978	0.00752441	0.014501	0.0123595	0.0112784	0.0140769	0.0123612	0.0162056
D_0__Bacteria	Proteobacteria	Alphaproteobacteria	Rhizobiales	Xanthobacteraceae	uncultured	-	-	-	-	-	-	-	-	-	-	-	-	-	-	-	-	0.0127303	0.0139921	0.020753	0.0145383	0.0167152	0.0230228	0.0243619	0.0201975	0.0204701	0.0115978	0.0162227	0.0284514	0.0277245	0.0184713	0.0214563	0.0409019	0.0133651	0.0318068	0.023305	0.0361537	0.040956	0.0464272	0.0351078	0.0364946	0.023974	0.0462913	0.0220242	0.0204666
D_0__Bacteria	Actinobacteria	Actinobacteria	Micrococcales	Microbacteriaceae	Frigoribacterium	-	-	-	napA	-	-	-	-	-	-	-	-	-	-	-	-	0.0117817	0.0123597	0.00714448	0.0120728	0.00967724	0.00757228	0.0119876	0.0105027	0.0135651	0.00817439	0.0110143	0.00798914	0.00686714	0.00605096	0.00857	0.00729559	0.0056679	0.00618466	0.00613475	0.00585472	0.0040956	0.00496291	0.00820454	0.00496326	0.00708592	0.00703844	0.00947481	0.00761386
D_0__Bacteria	Proteobacteria	Gammaproteobacteria	Xanthomonadales	uncultured	uncultured proteobacterium	-	-	-	-	-	-	-	-	-	-	-	-	-	-	-	-	0.0110828	0.0140504	0.0116807	0.0184492	0.0164403	0.0195044	0.0182715	0.0111311	0.0144466	0.0143925	0.0139173	0.0113048	0.0116869	0.0124204	0.0105718	0.0191703	0.0151144	0.0176704	0.0200261	0.0091294	0.017605	0.0128609	0.0122114	0.0106564	0.0171833	0.0158365	0.0186359	0.0166248
D_0__Bacteria	Acidobacteria	Acidobacteria	Acidobacteriales	Acidobacteriaceae (Subgroup 1)	Bryocella	-	-	-	-	-	-	-	-	-	-	-	-	-	-	-	-	0.0107833	0.00693776	0.00737129	0.00722666	0.00511354	0.0037479	0.00580046	0.0056553	0.00475024	0.00544959	0.00648907	0.00631552	0.00298571	0.00437898	0.00857	0.000271644	0.000349871	0.000883522	0.000352572	0.00129002	0.000366771	0.000640376	0	0.000632573	0.00100384	0.000406064	0.000815712	0.000279408
D_0__Bacteria	Acidobacteria	Acidobacteria	Acidobacteriales	Acidobacteriaceae (Subgroup 1)	Candidatus Koribacter	-	-	-	-	-	-	-	-	-	-	-	-	-	-	-	-	0.00998452	0.0102317	0.0172375	0.0164088	0.00802771	0.0132324	0.0165313	0.00825853	0.0232125	0.00873332	0.00819672	0.0116206	0.0130518	0.00923567	0.0125109	0.0113314	0.00643762	0.0102587	0.0093079	0.00734321	0.0114921	0.0195315	0.0225148	0.0189285	0.0125775	0.0180022	0.00834536	0.00754401
D_0__Bacteria	WD272	uncultured Acidobacteria bacterium	uncultured Acidobacteria bacterium	uncultured Acidobacteria bacterium	uncultured Acidobacteria bacterium	-	-	-	-	-	-	-	-	-	-	-	-	-	-	-	-	0.00968499	0.00714182	0.00226809	0.00654651	0.00500357	0.00321248	0.00560712	0.00439856	0.00357493	0.00677706	0.00811134	0.00397878	0.00285775	0.00246815	0.00281496	0.00201793	0.00132951	0.00240514	0.000951944	0.000430008	0.00226175	0.00128075	0.00305285	0.00209236	0.00206673	0.00166937	0.00232164	0.00370215
D_0__Bacteria	Bacteroidetes	Sphingobacteriia	Sphingobacteriales	CWT CU03-E12	bacterium enrichment culture clone auto79_4W	-	-	-	-	-	-	-	-	-	-	-	-	-	-	-	-	0.00938545	0.00685031	0.00725788	0.0103724	0.0101171	0.012544	0.00676721	0.00520646	0.00553379	0.0115978	0.0142589	0.00682077	0.00592877	0.00342357	0.00644314	0.00760604	0.00531803	0.0123693	0.0104714	0.00714475	0.00427899	0.00704413	0.00534249	0.00574181	0.011987	0.00225591	0.00834536	0.00880134
D_0__Bacteria	Proteobacteria	TA18	uncultured bacterium	uncultured bacterium	uncultured bacterium	-	-	-	-	-	-	-	-	-	-	-	-	-	-	-	-	0.00898607	0.00559685	0.00635065	0.00773678	0.00769781	0.00428331	0.00493039	0.00278276	0.00475024	0.0128554	0.00981899	0.00382089	0.00435061	0.00437898	0.00675591	0.00345376	0.00272899	0.00441761	0.00384303	0.00390315	0.00568494	0.00261487	0.00534249	0.00291957	0.00555063	0.00604584	0.00570998	0.00202571
D_0__Bacteria	Acidobacteria	Acidobacteria	Acidobacteriales	Acidobacteriaceae (Subgroup 1)	Terriglobus	-	-	-	napA	-	nirK	-	-	-	-	-	-	-	-	-	-	0.00863661	0.0052762	0.00408256	0.00884203	0.00412382	0.00351843	0.00522042	0.005386	0.00607248	0.00824425	0.00623292	0.00546293	0.00379612	0.00748408	0.0052546	0.00108658	0.0018893	0.00215972	0.00162183	0.00251389	0.00250627	0.00378889	0.00152643	0.00253029	0.00295247	0.000315827	0.00125494	0.0017463
D_0__Bacteria	Proteobacteria	Alphaproteobacteria	Rhodospirillales	Acetobacteraceae	Acidocella	-	-	nirA	napA	narG	-	-	-	-	-	-	-	ureA	-	-	-	0.00833708	0.0048681	0.00374235	0.00408094	0.0115467	0.00382438	0.004157	0.0061939	0.00210578	0.00496053	0.00426913	0.00303145	0.00302836	0.00246815	0.00450394	0.00217315	0.00293891	0.00260148	0.00229172	0.00105848	0.0021395	0.000907199	0.00381607	0.00165442	0.00425155	0.00121819	0.00225889	0.00216541
D_0__Bacteria	Verrucomicrobia	OPB35 soil group	uncultured Verrucomicrobia bacterium	uncultured Verrucomicrobia bacterium	uncultured Verrucomicrobia bacterium	-	-	-	-	-	-	-	-	-	-	-	-	-	-	-	-	0.00813739	0.00513045	0.00294851	0.00578133	0.00434376	0.00367141	0.00406032	0.0040395	0.00372184	0.00265493	0.0048668	0.00353669	0.0028151	0.0031051	0.00256474	0.00578214	0.0078371	0.00829529	0.0133977	0.00926171	0.00672413	0.00645712	0.00457928	0.00447667	0.00643637	0.00401552	0.00596097	0.0091506
D_0__Bacteria	Proteobacteria	Alphaproteobacteria	Rhodospirillales	Acetobacteraceae	uncultured	-	-	-	-	-	-	-	-	-	-	-	-	-	-	-	-	0.0079377	0.00787057	0.0110002	0.00943717	0.00753285	0.0087196	0.00928074	0.0121185	0.00920666	0.0121568	0.00956284	0.0105469	0.0115163	0.0124204	0.0120105	0.024642	0.010846	0.015069	0.0127278	0.0132972	0.0165047	0.0148354	0.0179355	0.0236971	0.0175967	0.0119112	0.016628	0.0183711
D_0__Bacteria	Proteobacteria	Deltaproteobacteria	GR-WP33-30	uncultured bacterium	uncultured bacterium	-	-	-	-	-	-	-	-	-	-	-	-	-	-	-	-	0.00778793	0.0121848	0.0102064	0.0132631	0.0157255	0.0152975	0.00696056	0.0122083	0.0113614	0.00405226	0.00315915	0.0123784	0.0194924	0.0117038	0.0159515	0.00473437	0.00265902	0.0196338	0.00655784	0.0199788	0.00721315	0.0131277	0.0137378	0.0129921	0.00519634	0.0104674	0.00225889	0.00426097
D_0__Bacteria	WD272	uncultured bacterium	uncultured bacterium	uncultured bacterium	uncultured bacterium	-	-	-	-	-	-	-	-	-	-	-	-	-	-	-	-	0.00738855	0.00947384	0.00941257	0.0127529	0.0120416	0.0152975	0.0103442	0.0131957	0.00979432	0.00887305	0.0129781	0.0081786	0.00614203	0.00421975	0.00694358	0.00446273	0.00335876	0.00579198	0.00535909	0.00777322	0.0045235	0.00464272	0.00934936	0.00856406	0.00720402	0.0149792	0.00752965	0.00356245
D_0__Bacteria	Proteobacteria	Gammaproteobacteria	Xanthomonadales	Nevskiaceae	Nevskia	-	-	-	-	-	-	-	-	-	-	-	-	-	-	-	-	0.00708901	0.00623816	0.00306192	0.00909709	0.00472865	0.00443629	0.00174014	0.00287253	0.00239961	0.00433173	0.00375683	0.00258936	0.00166347	0.00302548	0.00243963	0.00345376	0.00153943	0.00230697	0.00119874	0.000628473	0.00183385	0.0052831	0.00381607	0.00272493	0.00330676	0.00184985	0.00263538	0.00279408
D_0__Bacteria	Actinobacteria	Thermoleophilia	Solirubrobacterales	YNPFFP1	uncultured bacterium	-	-	-	-	-	-	-	-	-	-	-	-	-	-	-	-	0.00688932	0.00530535	0.00691767	0.0082469	0.00428878	0.00420682	0.0102475	0.00709156	0.00342801	0.00782505	0.00529372	0.00944171	0.00486244	0.00780255	0.00569248	0.0132718	0.00335876	0.00392677	0.00313789	0.00496163	0.00440125	0.0087518	0.0124022	0.0107537	0.00755831	0.027477	0.0113572	0.00314334
D_0__Bacteria	Armatimonadetes	Armatimonadia	Armatimonadales	uncultured Chloroflexi bacterium	uncultured Chloroflexi bacterium	-	-	-	-	-	-	-	-	-	-	-	-	-	-	-	-	0.00663971	0.00824953	0.00158766	0.00603639	0.00775279	0.00367141	0.00193349	0.00394973	0.00411361	0.00454133	0.00589139	0.00277883	0.00447857	0.00366242	0.00206431	0.000892545	0.000489819	0.000883522	0.000775658	0.0023485	0.00140595	0.00106729	0.00171723	0.00184906	0.00147623	0.000992601	0.00163142	0.00167645
D_0__Bacteria	Proteobacteria	Alphaproteobacteria	Rhodospirillales	Rhodospirillaceae	uncultured	-	-	-	-	-	-	-	-	-	-	-	-	-	-	-	-	0.00663971	0.00609241	0.00737129	0.00552627	0.00582834	0.00390087	0.0075406	0.00574506	0.00460333	0.00719626	0.00956284	0.00492611	0.00460653	0.0066879	0.00569248	0.00547169	0.00573788	0.00657733	0.0095547	0.00453162	0.00929152	0.00485618	0.00362526	0.0049146	0.00614113	0.00433135	0.00778064	0.0105476
D_0__Bacteria	Verrucomicrobia	Spartobacteria	Chthoniobacterales	Chthoniobacteraceae	Chthoniobacter	-	-	-	napA	-	nirK	-	-	-	nrfA	-	-	ureA	-	-	-	0.00653986	0.0055677	0.00408256	0.00850196	0.0056084	0.00543063	0.00580046	0.0024237	0.00646425	0.00489066	0.00802596	0.0045156	0.00409469	0.00509554	0.00381584	0.00376421	0.00468827	0.00500663	0.00458344	0.00367161	0.00427899	0.00293506	0.0057241	0.00574181	0.00590493	0.00527883	0.00357658	0.00642638
D_0__Bacteria	Acidobacteria	Acidobacteria	Subgroup 2	uncultured Acidobacteria bacterium	uncultured Acidobacteria bacterium	-	-	-	-	-	-	-	-	-	-	-	-	-	-	-	-	0.00599071	0.00201137	0.00737129	0.00119027	0.00742288	0.00198868	0.00203016	0.00260323	0.00146915	0.000978132	0.0019638	6.31552e-05	0.00140755	0.00111465	0.00100088	0.0124568	0.00489819	0.0124184	0.00641681	0.00532548	0.00764105	0.0127008	0.00744133	0.0156197	0.00992028	0.00852734	0.00715317	0.00761386
D_0__Bacteria	Proteobacteria	Deltaproteobacteria	Myxococcales	Polyangiaceae	Sorangium	-	-	-	napA	-	nirK	-	norB	-	nrfA	-	-	ureA	-	-	-	0.00594079	0.00559685	0.00623724	0.00552627	0.00731292	0.00489521	0.00541377	0.00502693	0.00617042	0.00789492	0.00751366	0.00517873	0.00550224	0.00501592	0.00481671	0.00628662	0.00440837	0.00589015	0.00673413	0.00582165	0.00849685	0.00608357	0.00438848	0.0085154	0.00560968	0.00573001	0.00564724	0.00279408
D_0__Bacteria	Proteobacteria	Alphaproteobacteria	Rhizobiales	Rhizobiales Incertae Sedis	Candidatus Liberibacter	-	-	-	-	-	-	-	-	-	-	-	-	-	-	-	-	0.00589087	0.00734587	0.00601043	0.0082469	0.00544345	0.00428331	0.0100541	0.00736086	0.00822723	0.00845385	0.00819672	0.00653657	0.00699509	0.00764331	0.00362817	0.00830455	0.00923658	0.0100133	0.0095547	0.0115441	0.00819121	0.00880517	0.0112574	0.00681232	0.00425155	0.00658726	0.00395307	0.0091506
D_0__Bacteria	Actinobacteria	Actinobacteria	Catenulisporales	Actinospicaceae	Actinospica	-	-	-	napA	-	-	-	-	-	-	-	-	-	-	-	-	0.00534172	0.00679201	0.00476298	0.00790682	0.00406884	0.0146091	0.00696056	0.00359066	0.00435847	0.00649759	0.00794057	0.00539977	0.00614203	0.00915605	0.00487927	0.00450153	0.00174935	0.00299416	0.00553538	0.00529241	0.00776331	0.00843161	0.00744133	0.00544986	0.00543254	0.00554954	0.0103533	0.00831238
D_0__Bacteria	Bacteroidetes	Sphingobacteriia	Sphingobacteriales	CWT CU03-E12	uncultured bacterium	-	-	-	-	-	-	-	-	-	-	-	-	-	-	-	-	0.00524188	0.00113686	0.00306192	0.000850196	0.00159455	0.000688389	0.00212684	0.0010772	0.00190989	0.00377279	0.000256148	0.00148415	0.0013649	0.00119427	0.000938321	0.00159106	0.000699741	0.00211064	0.00162183	0.00287775	0.0021395	0.00368216	0.00228964	0.00262761	0.00259817	0.00329363	0.00357658	0.00572786
D_0__Bacteria	Verrucomicrobia	Opitutae	Opitutales	Opitutaceae	Opitutus	-	-	nirA	napA	-	-	-	-	nosZ	nrfA	-	-	ureA	-	-	-	0.00504218	0.00906573	0.0105466	0.00790682	0.00956727	0.0107848	0.0087007	0.00493716	0.0105289	0.0122965	0.016735	0.00805229	0.0107912	0.0113854	0.00294007	0.0191703	0.0403751	0.0175723	0.0391355	0.0137603	0.0233511	0.0134479	0.0137378	0.0175174	0.0290523	0.0108735	0.0183849	0.0227717
D_0__Bacteria	Planctomycetes	Phycisphaerae	WD2101 soil group	uncultured bacterium	uncultured bacterium	-	-	-	-	-	-	-	-	-	-	-	-	-	-	-	-	0.00499226	0.00810377	0.0137219	0.00748172	0.00896245	0.00527765	0.008314	0.00502693	0.010431	0.00621812	0.00862363	0.00814703	0.00951162	0.00684713	0.00550482	0.00698514	0.00657757	0.0073136	0.0113881	0.00694628	0.00923039	0.00442927	0.00686892	0.00403873	0.0118099	0.004963	0.00828261	0.00782341
D_0__Bacteria	Proteobacteria	Alphaproteobacteria	Rickettsiales	SM2D12	uncultured bacterium	-	-	-	-	-	-	-	-	-	-	-	-	-	-	-	-	0.00469273	0.00274013	0.00226809	0.00255059	0.00483862	0.00359492	0.004157	0.002693	0.00435847	0.00440159	0.0048668	0.00378931	0.00430795	0.00294586	0.00275241	0.00302689	0.00279896	0.00220881	0.00352572	0.00221619	0.00281191	0.00245477	0.00152643	0.00301688	0.00312961	0.00243638	0.0021334	0.00628667
D_0__Bacteria	Proteobacteria	Betaproteobacteria	Burkholderiales	Oxalobacteraceae	Undibacterium	-	-	-	-	-	-	-	-	-	-	-	-	-	-	-	-	0.00469273	0.00600496	0.00396915	0.00314572	0.00291417	0.00879608	0.00464037	0.00251346	0.00337904	0.00321386	0.00418374	0.00299987	0.00584346	0.00350318	0.00744401	0.00395824	0.0291092	0.00849163	0.0118817	0.00449854	0.0177272	0.00779124	0.00667811	0.00306554	0.00992028	0.00275221	0.0149338	0.0200475
D_0__Bacteria	Actinobacteria	Acidimicrobiia	Acidimicrobiales	uncultured	uncultured bacterium	-	-	-	-	-	-	-	-	-	-	-	-	-	-	-	-	0.00459288	0.0107856	0.0102064	0.00943717	0.00962226	0.00841365	0.0139211	0.00870736	0.00881489	0.00859359	0.00964822	0.012631	0.0142461	0.0145701	0.00769423	0.0119912	0.00601777	0.0123202	0.0105066	0.0141572	0.0108197	0.0105662	0.00877695	0.0113376	0.0117508	0.0143927	0.0163142	0.0107572
D_0__Bacteria	Proteobacteria	Alphaproteobacteria	Rhizobiales	Hyphomicrobiaceae	Blastochloris	-	-	-	-	-	-	-	-	-	-	-	nifD	-	-	-	-	0.00449304	0.00349803	0.00986618	0.00493113	0.0045637	0.00397736	0.00367363	0.0118492	0.00538688	0.00761545	0.00563525	0.0199886	0.00614203	0.00780255	0.00775679	0.00372541	0.00230915	0.00353409	0.00232698	0.00532548	0.00586833	0.00576338	0.00400687	0.00175174	0.00153528	0.00171449	0.0010667	0.000768371
D_0__Bacteria	Actinobacteria	Thermoleophilia	Solirubrobacterales	Conexibacteraceae	Conexibacter	-	-	-	-	narG	-	-	-	-	-	-	-	ureA	-	-	-	0.00424342	0.00722927	0.00544341	0.0047611	0.00313411	0.00550711	0.0045437	0.00341113	0.00440744	0.0027248	0.00332992	0.00603132	0.00503306	0.00621019	0.00469161	0.00562692	0.00321881	0.00481029	0.00437189	0.00380392	0.00556269	0.00432254	0.00305285	0.00433069	0.00578683	0.00464718	0.00602372	0.00419111
D_0__Bacteria	Planctomycetes	Planctomycetacia	Planctomycetales	Planctomycetaceae	uncultured	-	-	-	-	-	-	-	-	-	-	-	-	-	-	-	-	0.0041935	0.00451829	0.00997959	0.00569631	0.00742288	0.00849013	0.00444702	0.0112208	0.0141528	0.00642772	0.00998975	0.0142099	0.0132224	0.0102707	0.014325	0.0162987	0.00902666	0.0196338	0.014667	0.0210373	0.0168714	0.0200117	0.0146919	0.0163496	0.0166519	0.0221982	0.0141181	0.0106873
D_0__Bacteria	Proteobacteria	Alphaproteobacteria	Rhodospirillales	Rhodospirillaceae	Inquilinus	-	-	-	-	-	-	-	-	-	-	-	-	-	-	-	-	0.00414358	0.00233202	0.00147426	0.00331576	0.00263925	0.0018357	0.00174014	0.0021544	0.000685602	0.000838399	0.00119536	0.00110522	0.000469183	0.00159236	0.000750657	0.00128061	0.00125953	0.00176704	0.00130452	0.00119079	0.00116144	0.00202786	0.00343446	0.00111917	0.00159433	0.00130843	0.000627471	0.00230511
D_0__Bacteria	Verrucomicrobia	OPB35 soil group	bacterium enrichment culture clone auto10_4W	bacterium enrichment culture clone auto10_4W	bacterium enrichment culture clone auto10_4W	-	-	-	-	-	-	-	-	-	-	-	-	-	-	-	-	0.00414358	0.00349803	0.00226809	0.00561129	0.00450872	0.00252409	0.00280356	0.00583483	0.0032811	0.00523999	0.00435451	0.00331565	0.00243122	0.00684713	0.00531715	0.00197912	0.00139948	0.00515388	0.00253852	0.00777322	0.00360658	0.00789797	0.000954016	0.00301688	0.00342486	0.00162426	0.00395307	0.00265437
D_0__Bacteria	Acidobacteria	Acidobacteria	Acidobacteriales	Acidobacteriaceae (Subgroup 1)	Acidicapsa	-	-	-	-	-	-	-	-	-	-	-	-	-	-	-	-	0.00404373	0.00329398	0.00170107	0.00246557	0.00192445	0.00244761	0.00222351	0.00394973	0.00254652	0.00419199	0.0034153	0.00347354	0.00226061	0.00453822	0.00175153	0.00279405	0.00286894	0.000883522	0.00211543	0.00287775	0.00415673	0.00229468	0.000763213	0.00150844	0.00318866	0.00221079	0.00225889	0.00279408
D_0__Bacteria	Proteobacteria	Alphaproteobacteria	Rhizobiales	alphaI cluster	uncultured forest soil bacterium	-	-	-	-	-	-	-	-	-	-	-	-	-	-	-	-	0.00379412	0.00233202	0.00306192	0.00229553	0.0028042	0.0037479	0.00628384	0.00655296	0.00391773	0.00433173	0.00256148	0.0126942	0.00592877	0.00740446	0.00907044	0.015833	0.00475824	0.00682276	0.00814441	0.00863324	0.00923039	0.0127541	0.00457928	0.00705562	0.00661352	0.00821151	0.00646295	0.00558815
D_0__Bacteria	Verrucomicrobia	OPB35 soil group	bacterium enrichment culture clone auto67_4W	bacterium enrichment culture clone auto67_4W	bacterium enrichment culture clone auto67_4W	-	-	-	-	-	-	-	-	-	-	-	-	-	-	-	-	0.00334482	0.0053928	0.00317532	0.00450604	0.0038489	0.00367141	0.00357695	0.00341113	0.00230167	0.00328373	0.00503757	0.0021157	0.00554489	0.00238854	0.0019392	0.00240599	0.00195928	0.00240514	0.00412509	0.00469701	0.00183385	0.00106729	0.00248044	0.00121649	0.00413345	0.00103772	0.00200791	0.00419111
D_0__Bacteria	Actinobacteria	Thermoleophilia	Solirubrobacterales	TM146	uncultured bacterium	-	-	-	-	-	-	-	-	-	-	-	-	-	-	-	-	0.0030952	0.00425594	0.00725788	0.00331576	0.00582834	0.0043598	0.00483372	0.00394973	0.00445642	0.00454133	0.00239071	0.00685234	0.00588612	0.00756369	0.00281496	0.00267764	0.000699741	0.00142345	0.00232698	0.00152157	0.00281191	0.00149421	0.00209884	0.00111917	0.00259817	0.00401552	0.00495702	0.00160659
D_0__Bacteria	Proteobacteria	Gammaproteobacteria	Xanthomonadales	Xanthomonadaceae	Dyella	-	-	-	napA	-	-	-	norB	nosZ	-	-	-	-	-	-	-	0.00299536	0.00615071	0.00215468	0.00255059	0.00395887	0.00244761	0.00309358	0.00170557	0.00303624	0.00712639	0.00281762	0.00236832	0.00187673	0.00127389	0.00275241	0.000504482	0.00538801	0.000687184	0.00183337	0.000959248	0.00244514	0.00117402	0.00114482	0.00136246	0.0038382	0.000270709	0.00244714	0.00265437
D_0__Bacteria	Actinobacteria	Acidimicrobiia	Acidimicrobiales	uncultured	uncultured Actinomycetales bacterium	-	-	-	-	-	-	-	-	-	-	-	-	-	-	-	-	0.00284559	0.00650051	0.00601043	0.00544125	0.00648815	0.0061955	0.00638051	0.00305206	0.00680705	0.00628799	0.00802596	0.00723127	0.00665387	0.00883758	0.00619292	0.0018239	0.00181933	0.00220881	0.00215069	0.00258005	0.0012837	0.00176103	0.00190803	0.00223833	0.00301151	0.00239127	0.00451779	0.00286393
D_0__Bacteria	Proteobacteria	Alphaproteobacteria	Caulobacterales	Caulobacteraceae	Phenylobacterium	-	-	-	napA	narG	nirK	-	norB	-	-	-	-	-	-	-	-	0.00274574	0.00338143	0.00362894	0.00297568	0.00214439	0.00344195	0.00299691	0.00341113	0.00186092	0.00216586	0.00384221	0.00145257	0.00123694	0.000716561	0.00243963	0.00128061	0.00202925	0.000687184	0.00239749	0.00148849	0.00262852	0.000853834	0.00248044	0.00141112	0.00118099	0.00261686	0.00119219	0.00237497
D_0__Bacteria	Proteobacteria	Alphaproteobacteria	Rhodospirillales	Acetobacteraceae	Acidicaldus	-	-	-	-	-	-	-	-	-	-	-	-	-	-	-	-	0.00254605	0.00326483	0.00238149	0.00289066	0.00137461	0.00305951	0.00241686	0.0040395	0.00205681	0.00181653	0.00204918	0.003663	0.00439326	0.00477707	0.00475416	0.0024836	0.000979638	0.00353409	0.00211543	0.00277851	0.00152821	0.00485618	0.00152643	0.00238431	0.00218482	0.00108284	0.000815712	0.000977927
D_0__Bacteria	Proteobacteria	Alphaproteobacteria	Rhodospirillales	DA111	uncultured bacterium	-	-	-	-	-	-	-	-	-	-	-	-	-	-	-	-	0.00254605	0.00650051	0.0051032	0.00578133	0.0107769	0.00642497	0.00435035	0.00807899	0.00607248	0.00279466	0.00273224	0.00757863	0.00981019	0.0080414	0.00112599	0.00659707	0.00321881	0.00520296	0.00444241	0.00654935	0.00501253	0.00405571	0.00686892	0.00340616	0.00248007	0.00573001	0.00395307	0.00342274
D_0__Bacteria	Acidobacteria	Acidobacteria	Acidobacteriales	Acidobacteriaceae (Subgroup 1)	uncultured bacterium	-	-	-	-	-	-	-	-	-	-	-	-	-	-	-	-	0.00249613	0.00131176	0.00294851	0.00161537	0.00335404	0.00229463	0.00183681	0.00233393	0.00239961	0.00279466	0.00307377	0.00145257	0.0028151	0.00103503	0.0013762	0.00407466	0.00741726	0.00726452	0.00638155	0.00800476	0.0070909	0.00571002	0.0055333	0.00403873	0.00513729	0.00216567	0.00527075	0.00433082
D_0__Bacteria	Proteobacteria	Betaproteobacteria	Burkholderiales	Burkholderiaceae	Pandoraea	-	-	nirA	napA	narG	-	-	-	-	-	-	-	ureA	-	-	-	0.00244621	0.00443084	0.0026083	0.00297568	0.00269423	0.00206517	0.00251353	0.0056553	0.000734574	0.00489066	0.00409836	0.000978906	0.00196204	0.00461783	0.0019392	0.00170748	0.00321881	0.000785353	0.00158657	0.00145541	0.0017116	0.00112066	0.00190803	0.000486594	0.000649542	0.000676773	0.00125494	0.00132719
D_0__Bacteria	Actinobacteria	Actinobacteria	Frankiales	Frankiaceae	Jatrophihabitans	-	-	-	-	-	-	-	-	-	-	-	-	-	-	-	-	0.00239629	0.00104941	0.000680426	0.00144533	0.0020894	0.000152975	0.00241686	0.00224417	0.0010284	0.000838399	0.00128074	0.00157888	0.00221796	0.00175159	0.00231453	0.00209554	0.00181933	0.000441761	0.00306738	0.00228235	0.00385109	0.00149421	0.0055333	0.00218967	0.00188958	0.00266197	0.00458054	0.00230511
D_0__Bacteria	Cyanobacteria	Melainabacteria	Obscuribacterales	uncultured bacterium	uncultured bacterium	-	-	-	-	-	-	-	-	-	-	-	-	-	-	-	-	0.00224652	0.00416849	0.00498979	0.00705662	0.00346401	0.0043598	0.004157	0.000987433	0.00597453	0.0023056	0.00461066	0.00442087	0.00298571	0.0022293	0.00131365	0.00329854	0.0021692	0.00456487	0.002468	0.00297698	0.00403448	0.00250814	0.00133562	0.00510924	0.00436965	0.00302292	0.00301186	0.0055183
D_0__Bacteria	Proteobacteria	Betaproteobacteria	Burkholderiales	Burkholderiaceae	Burkholderia	-	-	nirA	napA	narG	nirK	nirS	norB	nosZ	-	nifH	nifD	ureA	-	-	-	0.00209675	0.00244862	0.000567022	0.00119027	0.00115467	0.00145327	0.00106342	0.00116697	0.00093046	0.0027248	0.000939208	0.000852596	0.000298571	0.000875796	0.000813212	0.001203	0.00279896	0.000245423	0.00141029	0.000893093	0.000978055	0.000533646	0.000763213	0.00082721	0.00124004	0.00212056	0.00156868	0.00104778
D_0__Bacteria	Proteobacteria	Deltaproteobacteria	Myxococcales	0319-6G20	uncultured bacterium	-	-	-	-	-	-	-	-	-	-	-	-	-	-	-	-	0.00204683	0.000670456	0.00192787	0.00263561	0.000989718	0.00275356	0.00125677	0.0021544	0.00112635	0.00265493	0.00136612	0.00189466	0.00106633	0.00167197	0.000437883	0.00213435	0.00181933	0.00206155	0.00285583	0.0019185	0.00238401	0.00128075	0.000763213	0.00184906	0.00124004	0.00216567	0.00238439	0.00272422
D_0__Bacteria	Proteobacteria	Alphaproteobacteria	Rhodospirillales	Rhodospirillaceae	Skermanella	-	-	-	napA	-	-	-	-	-	-	nifH	nifD	ureA	-	-	-	0.0019969	0.000699606	0.00294851	0.00110525	0.00269423	0.00175922	0.00444702	0.00332136	0.00225269	0.00370293	0.00179303	0.00161046	0.00166347	0.00119427	0.000750657	0.00221196	0.00209922	0.00368134	0.00278532	0.00360545	0.00354545	0.00240141	0.00152643	0.00223833	0.00253912	0.00252662	0.00200791	0.00440067
D_0__Bacteria	Nitrospirae	Nitrospira	Nitrospirales	47209	uncultured bacterium	-	-	-	-	-	-	-	-	-	-	-	-	-	-	-	-	0.00194698	0.00151581	0.00181447	0.00119027	0.0045637	0.00275356	0.00154679	0.000987433	0.00460333	0.00370293	0.00239071	0.00179992	0.00166347	0.000796178	0.00125109	0.00337615	0.00426842	0.00328867	0.00743927	0.004267	0.00531817	0.00192113	0.00305285	0.00267627	0.00566873	0.00153402	0.00614921	0.00398156
D_0__Bacteria	Proteobacteria	Gammaproteobacteria	Legionellales	Coxiellaceae	Aquicella	-	-	-	-	-	-	-	-	-	-	-	-	-	-	-	-	0.00189706	0.00206967	0.00102064	0.00136031	0.00153956	0.003136	0.00251353	0.00116697	0.00161606	0.00202613	0.00247609	0.0015473	0.000597142	0.00127389	0.000938321	0.00201793	0.0021692	0.0012762	0.00112823	0.00152157	0.00146708	0.00080047	0.000763213	0.0033575	0.00236197	0.00275221	0.00263538	0.00440067
D_0__Bacteria	Actinobacteria	Actinobacteria	Corynebacteriales	Nocardiaceae	Rhodococcus	-	-	nirA	napA	narG	nirK	-	norB	-	-	-	-	ureA	-	-	-	0.00184714	0.000991109	0.00158766	0.00102023	0.00148458	0.00175922	0.00183681	0.0024237	0.00186092	0.000628799	0.000512295	0.00258936	0.00119428	0.00238854	0.000813212	0.000931352	0.000349871	0.00250331	0.00137503	0.00211696	0.00140595	0.00106729	0.000954016	0.00087587	0.00159433	0.00230103	0.000941206	0.000768371
D_0__Bacteria	Bacteroidetes	Sphingobacteriia	Sphingobacteriales	Chitinophagaceae	Hydrotalea	-	-	-	-	-	-	-	-	-	-	-	-	-	-	-	-	0.00184714	0.00218627	0.00204128	0.00195545	0.00247429	0.00198868	0.00145012	0.00143627	0.000881489	0.00510026	0.00256148	0.00123153	0.00102367	0.000238854	0.000500438	0.000659707	0.00111959	0.00117803	0.000669887	0.00105848	0.00079467	0.00069374	0.000190803	0	0.000590493	9.02364e-05	0.000188241	0.000838223
D_0__Bacteria	Actinobacteria	Actinobacteria	Corynebacteriales	Mycobacteriaceae	Mycobacterium	-	-	nirA	napA	narG	-	-	norB	-	-	-	-	ureA	-	-	-	0.00179721	0.00110771	0.000453618	0.00102023	0.000714796	0.00168273	0.00135344	0.0010772	0.00112635	0.00195626	0.00204918	0.00161046	0.00179143	0.00119427	0.00112599	0.0024448	0.000699741	0.000638099	0.000810916	0.00138926	0.00152821	0.00250814	0.00133562	0.00199504	0.00088574	0.00189496	0.00163142	0.00167645
D_0__Bacteria	Proteobacteria	Deltaproteobacteria	Myxococcales	Cystobacteraceae	Anaeromyxobacter	-	-	nirA	napA	narG	-	nirS	norB	nosZ	nrfA	nifH	nifD	ureA	-	-	SoxB	0.00174729	0.00204052	0.00204128	0.00263561	0.00885248	0.00367141	0.00348028	0.00412926	0.00372184	0.00153706	0.00230533	0.00328407	0.00754958	0.00302548	0.00212686	0.00469556	0.00349871	0.00363226	0.00366675	0.0045647	0.00397335	0.00314851	0.00267125	0.00364946	0.00425155	0.00257174	0.00501977	0.00384186
D_0__Bacteria	Bacteroidetes	Sphingobacteriia	Sphingobacteriales	Chitinophagaceae	Ferruginibacter	-	-	-	-	-	-	-	-	-	-	-	-	-	-	-	-	0.00169737	0.00107856	0.00170107	0.00280565	0.00164953	0.000917852	0.00261021	0.00170557	0.00195886	0.00454133	0.0019638	0.000694708	0.00179143	0.00151274	0.0019392	0.00143583	0.000909663	0.00363226	0.00165709	0.00215004	0.0021395	0.00218795	0.00209884	0.00248163	0.00253912	0.00194008	0.00376482	0.00356245
D_0__Bacteria	Chlamydiae	Chlamydiae	Chlamydiales	Simkaniaceae	Candidatus Rhabdochlamydia	-	-	-	-	-	-	-	-	-	-	-	-	-	-	-	-	0.00169737	0.00699606	0.00419596	0.00374086	0.00758784	0.00520116	0.00328693	0.00574506	0.013761	0.00153706	0.00452527	0.0105469	0.00827469	0.00748408	0.00319029	0.0067523	0.0040585	0.0114367	0.00849699	0.0103533	0.00605171	0.00635039	0.00133562	0.0107537	0.0110422	0.00166937	0.00583548	0.00454037
D_0__Bacteria	Proteobacteria	Alphaproteobacteria	Rhodospirillales	Acetobacteraceae	Acidisoma	-	-	-	-	-	-	-	-	-	-	-	-	-	-	-	-	0.00169737	0.00151581	0.00102064	0.000935215	0.000604828	0.000764877	0.00087007	0.000807899	0.0013712	0.000628799	0.00068306	0.00236832	0.00123694	0.00143312	0.00106343	0.000853739	0.000629767	0.00103078	0.000493601	0.00105848	0.00158934	0.000266823	0.000763213	0.000632573	0.000236197	0.00117307	0.00100395	0.000488963
D_0__Bacteria	Proteobacteria	Alphaproteobacteria	Rhodospirillales	DA111	uncultured alpha proteobacterium	-	-	-	-	-	-	-	-	-	-	-	-	-	-	-	-	0.00169737	0.00241947	0.00147426	0.00170039	0.00192445	0.00114732	0.00222351	0.00251346	0.00205681	0.000978132	0.00068306	0.00179992	0.0014502	0.00175159	0.000312774	0.0043075	0.00125953	0.00407402	0.00169235	0.00215004	0.00226175	0.00170767	0.000763213	0.00233565	0.00129908	0.000857246	0.00100395	0.00300363
D_0__Bacteria	Proteobacteria	Betaproteobacteria	Burkholderiales	Oxalobacteraceae	uncultured	-	-	-	-	-	-	-	-	-	-	-	-	-	-	-	-	0.00159752	0.00125346	0.00238149	0.00102023	0.00181448	0.00168273	0.00125677	0.000897666	0.000587659	0.00139733	0.0039276	0.000694708	0.00298571	0.000238854	0.00206431	0.00166867	0.00930656	0.00299416	0.00370201	0.00387007	0.00654074	0.00234804	0.000763213	0.0013138	0.00188958	0.00180473	0.00445504	0.00419111
D_0__Bacteria	Verrucomicrobia	Verrucomicrobia Incertae Sedis	Unknown Order	Unknown Family	Candidatus Methylacidiphilum	-	-	-	-	-	-	-	-	-	-	-	-	-	-	-	-	0.00159752	0.00227372	0.0026083	0.00323074	0.00285919	0.00321248	0.00232019	0.00305206	0.00205681	0.00342346	0.00384221	0.00255779	0.00157816	0.00103503	0.00206431	0.000620901	0.000349871	0.000932607	0.000846173	0.00122387	0.000916926	0.00069374	0.000954016	0.000437935	0.00200768	0.00108284	0.00163142	0.00104778
D_0__Bacteria	Proteobacteria	Gammaproteobacteria	Xanthomonadales	uncultured	uncultured gamma proteobacterium	-	-	-	-	-	-	-	-	-	-	-	-	-	-	-	-	0.0015476	0.00434339	0.00306192	0.00153035	0.00505856	0.00267707	0.00203016	0.00385996	0.00230167	0.00202613	0.00213456	0.00290514	0.00541693	0.0031051	0.000688102	0.0092359	0.0116857	0.00976783	0.0260551	0.0158441	0.010942	0.00474945	0.00419767	0.00379544	0.00938884	0.00342898	0.00834536	0.00991897
D_0__Bacteria	Planctomycetes	Planctomycetacia	Planctomycetales	Planctomycetaceae	Gemmata	-	-	-	-	-	-	-	-	-	-	-	-	-	-	-	-	0.00144776	0.00116601	0.00124745	0.00187043	0.00153956	0.00206517	0.00087007	0.0010772	0.00190989	0.00342346	0.00153689	0.00344196	0.00191939	0.00167197	0.00268985	0.00232838	0.00146946	0.00196338	0.00225646	0.00105848	0.00195611	0.00112066	0.000954016	0.0020437	0.00165338	0.00171449	0.00119219	0.00167645
D_0__Bacteria	Proteobacteria	Betaproteobacteria	Burkholderiales	Oxalobacteraceae	Massilia	-	-	-	napA	narG	-	-	norB	nosZ	-	-	-	ureA	-	-	-	0.00139783	0.00198222	0.000793831	0.000680156	0.000879749	0.00137678	0.00145012	0.000807899	0.000538688	0.000768532	0.00170765	0.00078944	0.000383877	0.000796178	0.000750657	0.00159106	0.0300889	0.00053993	0.00236223	0.000694628	0.00116144	0.00202786	0.000190803	0.000924529	0.000590493	0.00275221	0.00257263	0.00230511
D_0__Bacteria	Armatimonadetes	uncultured Armatimonadetes bacterium	uncultured Armatimonadetes bacterium	uncultured Armatimonadetes bacterium	uncultured Armatimonadetes bacterium	-	-	-	-	-	-	-	-	-	-	-	-	-	-	-	-	0.00134791	0.000757907	0.000907235	0.000255059	0.00197944	0.000841365	0.0037703	0.000897666	0.00205681	0.00118773	0.00221995	0.0012631	0.000639795	0.000796178	0.000562993	0.00135822	0.00118956	0.00171796	0.00225646	0.000826938	0.00177272	0.00176103	0.00171723	0.00277359	0.00253912	0.00135355	0.00232164	0.00251467
D_0__Bacteria	Planctomycetes	Planctomycetacia	Planctomycetales	Planctomycetaceae	Isosphaera	-	-	-	napA	-	-	-	-	-	-	-	-	-	-	-	-	0.00124807	0.00137006	0.00272171	0.00170039	0.0020894	0.00206517	0.00145012	0.0021544	0.00264447	0.00265493	0.00384221	0.003663	0.00435061	0.00254777	0.00406606	0.00252241	0.00139948	0.00422127	0.00236223	0.00539164	0.00403448	0.0036288	0.00381607	0.00306554	0.00348391	0.00216567	0.0032001	0.00146689
D_0__Bacteria	Planctomycetes	vadinHA49	uncultured bacterium	uncultured bacterium	uncultured bacterium	-	-	-	-	-	-	-	-	-	-	-	-	-	-	-	-	0.00124807	0.00282758	0.000453618	0.00161537	0.00137461	0.00107083	0.00183681	0.000807899	0.00142018	0.0016768	0.00315915	0.000694708	0.00170612	0.000796178	0.000625547	0.00143583	0.00111959	0.000687184	0.00102246	0.000363853	0.00110031	0.000373552	0.000190803	0.00121649	0.00100384	0.000360946	0.000752965	0.000628667
D_0__Bacteria	Actinobacteria	Acidimicrobiia	Acidimicrobiales	uncultured	actinobacterium BGR 43	-	-	-	-	-	-	-	-	-	-	-	-	-	-	-	-	0.00119814	0.00104941	0.00147426	0.00119027	0.000329906	0.00175922	0.000580046	0.000718133	0.000832517	0.000978132	0.000597678	0.00151573	0.00115163	0.000955414	0.000562993	0.00116419	0.000209922	0.000294507	0.0002468	0.000330775	0.000366771	0.000533646	0.00057241	0.000243297	0.000413345	0.000721891	0.000564724	0.000209556
D_0__Bacteria	Proteobacteria	Alphaproteobacteria	Rhizobiales	DUNssu371	uncultured forest soil bacterium	-	-	-	-	-	-	-	-	-	-	-	-	-	-	-	-	0.0010983	0.000641306	0.00136085	0.00136031	0.00159455	0.00099434	0.00116009	0.0024237	0.00093046	0.00132746	0.0014515	0.00205255	0.00157816	0.00183121	0.00106343	0.00221196	0.00195928	0.00304324	0.00179812	0.00208388	0.000427899	0.00192113	0.00190803	0.00272493	0.00124004	0.00279733	0.00169417	0.00167645
D_0__Bacteria	Proteobacteria	Betaproteobacteria	Burkholderiales	Oxalobacteraceae	Herbaspirillum	-	-	-	napA	narG	nirK	nirS	norB	nosZ	-	nifH	nifD	ureA	-	-	-	0.0010983	0.00687946	0.00544341	0.00297568	0.00296915	0.00588955	0.00367363	0.00224417	0.00230167	0.00307413	0.00725751	0.00135784	0.00294306	0.00429936	0.00350307	0.00112538	0.00398852	0.00211064	0.00401932	0.00145541	0.00372883	0.00170767	0.00190803	0.00136246	0.00336581	0.00130843	0.00589822	0.00516904
D_0__Bacteria	Proteobacteria	Gammaproteobacteria	Xanthomonadales	Xanthomonadaceae	uncultured	-	-	-	-	-	-	-	-	-	-	-	-	-	-	-	-	0.0010983	0.00110771	0.000453618	0.000680156	0.00115467	0.0012238	0.00087007	0.000897666	0.00161606	0.000978132	0.00136612	0.000315776	0.00132224	0.00143312	0.000938321	0.000698514	0.00111959	0.000245423	0.00229172	0.000330775	0.00140595	0.000533646	0.00171723	0.000681232	0.00183053	0.00108284	0.00150593	0.001886
D_0__Bacteria	Proteobacteria	Alphaproteobacteria	Rhizobiales	Beijerinckiaceae	Methylovirgula	-	-	-	-	-	-	-	-	-	-	nifH	-	-	-	-	-	0.00104838	0.00148666	0.0024949	0.000850196	0.00192445	0.00198868	0.00222351	0.0016158	0.000979432	0.000698666	0.000512295	0.0113048	0.00162081	0.0035828	0.0078819	0.000232838	0.000559793	0.000196338	0.000141029	0.000595396	0.000916926	0	0	0.000194638	5.90493e-05	0.000180473	0.000752965	0.000419111
D_0__Bacteria	Proteobacteria	Alphaproteobacteria	Rhodospirillales	DA111	uncultured forest soil bacterium	-	-	-	-	-	-	-	-	-	-	-	-	-	-	-	-	0.00104838	0.00206967	0.0024949	0.00510117	0.00368395	0.0055836	0.00357695	0.00556553	0.00205681	0.0014672	0.000939208	0.00533662	0.00405204	0.00350318	0.00312774	0.00454034	0.000419845	0.00520296	0.00144555	0.00238158	0.0021395	0.00741769	0.00610571	0.00666634	0.00206673	0.00785057	0.00263538	0.00118748
D_0__Bacteria	Actinobacteria	Actinobacteria	Streptomycetales	Streptomycetaceae	Streptacidiphilus	-	-	-	-	-	-	-	-	-	-	-	-	-	-	-	-	0.000998452	0.00204052	0.000907235	0.00450604	0.00126464	0.00214166	0.00386698	0.0024237	0.00112635	0.000489066	0.00315915	0.000915751	0.000981019	0.000955414	0.00112599	0.00131941	0.00237912	0.00161979	0.00310263	0.00158772	0.00079467	0.00101393	0.00305285	0.00116783	0.00129908	0.00333875	0.000690218	0.000698519
D_0__Bacteria	Planctomycetes	Planctomycetacia	Planctomycetales	Planctomycetaceae	Singulisphaera	-	-	-	napA	-	-	-	-	-	-	-	-	ureA	-	-	-	0.000998452	0.00104941	0.00226809	0.00144533	0.000549843	0.000229463	0.000773395	0.000448833	0.000538688	0.00153706	0.00153689	0.00066313	0.00110898	0.000796178	0.000437883	0.00104777	0.000559793	0.000638099	0.00112823	0.00115771	0.00103918	0.00080047	0	0.0015571	0.00183053	0.00121819	0.00138044	0.000768371
D_0__Bacteria	Proteobacteria	Alphaproteobacteria	Rickettsiales	SM2D12	uncultured alpha proteobacterium	-	-	-	-	-	-	-	-	-	-	-	-	-	-	-	-	0.000998452	0.00139921	0.000340213	0.000680156	0.000989718	0.000841365	0.00193349	0.000718133	0.00029383	0.00111786	0.000512295	0.000252621	0.00213265	0.00127389	0.000625547	0.000504482	0.000419845	0.000589015	0.00063463	0.000959248	0.00122257	0.000587011	0.000954016	0.000632573	0.000590493	0.00126331	0.00131769	0.000977927
D_0__Bacteria	Chlamydiae	Chlamydiae	Chlamydiales	cvE6	uncultured bacterium	-	-	-	-	-	-	-	-	-	-	-	-	-	-	-	-	0.00094853	0.00116601	0.000340213	0.000425098	0.0010447	0.000764877	0.000966744	0.000448833	0.00181195	0.00111786	0.00239071	0.00135784	0.00187673	0.00246815	0.000688102	0.0012418	0.000279896	0.00402493	0.00126926	0.00152157	0.000978055	0.00218795	0.00248044	0.00189772	0.00277532	0.0019852	0.000941206	0.000908075
D_0__Bacteria	Armatimonadetes	Armatimonadia	Armatimonadales	uncultured bacterium	uncultured bacterium	-	-	-	-	-	-	-	-	-	-	-	-	-	-	-	-	0.000848685	0.00128261	0.000680426	0.000935215	0.00219937	0.000917852	0.000773395	0.000987433	0.00029383	0.000489066	0.000512295	0.000757863	0.000810407	0.000955414	0.000312774	0.00104777	0.000349871	0.000932607	0.000458344	0.000595396	0.000611284	0.00117402	0.00057241	0.000973189	0.00124004	0.000947482	0.00156868	0.00104778
D_0__Bacteria	Gemmatimonadetes	Gemmatimonadetes	Gemmatimonadales	Gemmatimonadaceae	uncultured	-	-	-	-	-	-	-	-	-	-	-	-	-	-	-	-	0.000848685	0.00142836	0.00238149	0.00144533	0.00131962	0.003136	0.00309358	0.00197487	0.00205681	0.00237546	0.00153689	0.000757863	0.00149286	0.00159236	0.00187664	0.00399705	0.00244909	0.00235606	0.00479498	0.00519317	0.00372883	0.0025615	0.00400687	0.00364946	0.00253912	0.00518859	0.00414131	0.00405141
D_0__Bacteria	Proteobacteria	Alphaproteobacteria	Caulobacterales	Caulobacteraceae	Caulobacter	-	-	nirA	napA	narG	nirK	-	norB	-	-	-	-	-	-	-	-	0.000848685	0.000553855	0.000340213	0.000935215	0.000879749	0.000611901	0.00135344	0.000718133	0.000587659	0.000628799	0.000853825	0.000599975	0.000597142	0.000557325	0.000375328	0.00147464	0.000559793	0.000687184	0.00116349	0.000826938	0.00110031	0.000480282	0.000763213	0.000389275	0.000118099	0.000857246	0.0010667	0.000209556
D_0__Bacteria	Proteobacteria	Alphaproteobacteria	Rhizobiales	Beijerinckiaceae	uncultured	-	-	-	-	-	-	-	-	-	-	-	-	-	-	-	-	0.000848685	0.000320653	0.000340213	0.000935215	0.000549843	0.000611901	0.000966744	0.000179533	0.000391773	0.000489066	0.00068306	0.00186308	0.00042653	0.000636943	0.00206431	0.00116419	0.000279896	0.000883522	0.000387829	0.000926171	0.000427899	0.00197449	0.00114482	0.00141112	0.00212578	0.00239127	0.000439229	0.000419111
D_0__Bacteria	WCHB1-60	uncultured bacterium	uncultured bacterium	uncultured bacterium	uncultured bacterium	-	-	-	-	-	-	-	-	-	-	-	-	-	-	-	-	0.000848685	0.000233202	0.000453618	0.000680156	0.000164953	0.000535414	0.00116009	8.97666e-05	0.00176298	0.000419199	0.00102459	0.000252621	0.00042653	0.000398089	0.000938321	0.00112538	0.00139948	0.000638099	0.000599372	0.000793861	0.000427899	0	0.00209884	0.000583913	0.000767641	0.00234615	0.000313735	0.00160659
D_0__Bacteria	Acidobacteria	Acidobacteria	Acidobacteriales	Acidobacteriaceae (Subgroup 1)	Telmatobacter	-	-	-	-	-	-	-	-	-	-	-	-	-	-	-	-	0.000748839	0.00195307	0.000793831	0.00187043	0.00676307	0.00267707	0.00309358	0.000718133	0.00528893	0.0018864	0.00230533	0.00255779	0.0056302	0.0044586	0.00125109	0.00217315	0.00349871	0.00230697	0.0027148	0.00258005	0.00201724	0.00176103	0.00248044	0.00301688	0.00259817	0.00315827	0.00207065	0.00181615
D_0__Bacteria	Chloroflexi	JG37-AG-4	uncultured bacterium	uncultured bacterium	uncultured bacterium	-	-	-	-	-	-	-	-	-	-	-	-	-	-	-	-	0.000748839	0.00271098	0.000567022	0.00161537	0.00654314	0.00175922	0.00193349	0.00179533	0.00142018	0.000558932	0.00034153	0.00382089	0.00580081	0.00342357	0.000813212	7.76126e-05	0.000139948	0.000736269	0.000105772	0.00112464	6.11284e-05	0.000373552	0.000190803	0.000632573	0.000708592	0.00243638	0.00150593	0.000279408
D_0__Bacteria	Cyanobacteria	Chloroplast	uncultured Chlorophyta	uncultured Chlorophyta	uncultured Chlorophyta	-	-	-	-	-	-	-	-	-	-	-	-	-	-	-	-	0.000748839	0.00131176	0.000113404	0.00136031	0.00115467	0	0.000676721	8.97666e-05	0.000440744	0.000698666	0.00162227	0.00161046	0.000938366	0.000875796	0.000187664	0	0	0	0	0.000165388	0	0	0	0	0	0.000135355	0	0
D_0__Bacteria	Actinobacteria	Actinobacteria	Micrococcales	Microbacteriaceae	Salinibacterium	-	-	-	-	-	-	-	-	-	-	-	-	-	-	-	-	0.000698917	0.000320653	0.000567022	0.000765176	0.000604828	0.000382438	0.00106342	0.000359066	0.000881489	0.000558932	0.000768443	0.000189466	0.000639795	0.0013535	0.00156387	0.000310451	0.0016094	0.000196338	0.00137503	0.00224927	0.000427899	0.000907199	0.000381607	0.00111917	0.00129908	0.00126331	0.000690218	0.0017463
D_0__Bacteria	SHA-109	uncultured bacterium	uncultured bacterium	uncultured bacterium	uncultured bacterium	-	-	-	-	-	-	-	-	-	-	-	-	-	-	-	-	0.000698917	0	0	0	0.000109969	0	0.000193349	8.97666e-05	0.000342801	0	0	0	0.000127959	0.000318471	0	0	0	0	0	0	0	0.000160094	0	0.000145978	0.000118099	0	0	0
D_0__Bacteria	Acidobacteria	Acidobacteria	Subgroup 2	uncultured forest soil bacterium	uncultured forest soil bacterium	-	-	-	-	-	-	-	-	-	-	-	-	-	-	-	-	0.000648994	0.00227372	0.00181447	0.000935215	0.00302414	0.0037479	0.00106342	0.0032316	0.00225269	0.000558932	0.000768443	0.00252621	0.00754958	0.00278662	0.000125109	0.00151345	0.000349871	0.00211064	0.00384303	0.00261313	0.00146708	0.000907199	0.000954016	0.00126515	5.90493e-05	0.00509836	0.00238439	0.000419111
D_0__Bacteria	Proteobacteria	Deltaproteobacteria	Bdellovibrionales	Bdellovibrionaceae	Bdellovibrio	-	-	-	-	-	nirK	-	norB	-	nrfA	-	-	-	-	-	-	0.000648994	0.000495555	0.000567022	0.000595137	0.00038489	0.00099434	0.000580046	0.000628366	0.000881489	0.000838399	0.00128074	0.000915751	0.000981019	0.000875796	0.000625547	0.00221196	0.00202925	0.000834438	0.00289109	0.00135618	0.00158934	0.00112066	0.00248044	0.0015571	0.00248007	0.00171449	0.00150593	0.00384186
D_0__Bacteria	Proteobacteria	Alphaproteobacteria	Rhodospirillales	Acetobacteraceae	Rhodopila	-	-	-	-	-	-	-	-	-	-	-	-	-	-	-	-	0.000599071	0.000116601	0.000453618	0.000255059	0.000164953	0	9.66744e-05	0.0002693	0.000489716	0.000698666	0.00102459	0.000315776	8.5306e-05	0	0.000187664	0.000232838	0.000489819	9.81691e-05	0.00088143	0.000860016	0.000733541	0.000320188	0	0.000924529	0.000177148	0	0.000501977	0.000628667
D_0__Bacteria	Proteobacteria	Betaproteobacteria	UCT N117	uncultured bacterium	uncultured bacterium	-	-	-	-	-	-	-	-	-	-	-	-	-	-	-	-	0.000599071	0.000991109	0.00170107	0.000850196	0.000549843	0.000611901	0.000483372	0.000359066	0.000881489	0.000908265	0.000853825	0.000410509	0.000383877	0.000875796	0.000813212	3.88063e-05	0.00104961	0.000343592	0.000176286	0.000198465	0.000489027	0.000587011	0.000763213	0.000145978	0.000413345	0	0.00163142	0.00125733
D_0__Bacteria	Candidate division OD1	uncultured bacterium	uncultured bacterium	uncultured bacterium	uncultured bacterium	-	-	-	-	-	-	-	-	-	-	-	-	-	-	-	-	0.000549149	0.00110771	0.000226809	0.000680156	0.00241931	0.000611901	0.00125677	0.000448833	0.00284035	0.00153706	0.000939208	0.00119995	0.00550224	0.00167197	0	0.00388063	0.00384858	0.0031905	0.00363149	0.00261313	0.00354545	0.0018144	0.00228964	0.00613109	0.00295247	0.00252662	0.00483152	0.00698519
D_0__Bacteria	Proteobacteria	Alphaproteobacteria	Rhizobiales	Bradyrhizobiaceae	Nitrobacter	-	nxrB	-	napA	narG	nirK	-	-	-	-	-	-	-	-	-	SoxB	0.000549149	0.000932809	0.000340213	0	0.000879749	0.000152975	0.000966744	0.0005386	0.000391773	0.000558932	0.000597678	0.00053682	0.00042653	0.000238854	0.000437883	0.00116419	0.00111959	0.000196338	0.000846173	0.000926171	0.00165047	0.000533646	0.00305285	0.00087587	0.00141718	0.00076701	0.000627471	0.000419111
D_0__Bacteria	Proteobacteria	Gammaproteobacteria	Chromatiales	Chromatiaceae	Nitrosococcus	amoA_AOB	-	-	napA	-	nirK	-	norB	-	-	-	-	ureA	-	-	-	0.000549149	0.00434339	0.000226809	0.000765176	0.00412382	0.00130029	0.00183681	0.00170557	0.00391773	0.0002096	8.53825e-05	0.00161046	0.00469183	0.00589172	0.000437883	0.000931352	0.000349871	0.000343592	0.000317315	0.000330775	0.000305642	0.00080047	0.00057241	0.00165442	0.000590493	0.00315827	0.00119219	0.000558815
D_0__Bacteria	Bacteroidetes	Sphingobacteriia	Sphingobacteriales	env.OPS 17	uncultured bacterium	-	-	-	-	-	-	-	-	-	-	-	-	-	-	-	-	0.000499226	0.000874508	0.000226809	0.00144533	0.000439875	0.00099434	9.66744e-05	0.0005386	0	0	0.00221995	0.000915751	0.000255918	0.000318471	0.000125109	0.000659707	0.00629767	0.000392677	0.00370201	3.30775e-05	0.00366771	0.000587011	0.000763213	0.00082721	0.000531444	0.00153402	0.00131769	0.00440067
D_0__Bacteria	Proteobacteria	Alphaproteobacteria	Rhodospirillales	Acetobacteraceae	Acidiphilium	-	-	-	napA	narG	-	-	-	-	-	nifH	-	-	-	-	SoxB	0.000499226	0.00370208	0.000113404	0.00229553	0.00335404	0.000688389	0.000580046	0.002693	0.00151812	0.000279466	0.000426913	0.00164204	0.00196204	0.0022293	0.000562993	7.76126e-05	0.000139948	4.90846e-05	0.000105772	0.000165388	0.000244514	0	0.000190803	0.000145978	0.000236197	0.000270709	0.000501977	0
D_0__Bacteria	Proteobacteria	Alphaproteobacteria	Rhodospirillales	Acetobacteraceae	Acidisphaera	-	-	-	napA	-	-	-	-	-	-	-	-	ureA	-	-	-	0.000499226	0.000524705	0.000907235	0.00221051	0.000329906	0.000305951	0.000483372	0.000897666	0.000587659	0.000698666	0.000768443	0.000726285	0.00042653	0.000557325	0.00325285	0	0	0.000245423	0.000211543	0.00039693	0.000183385	0.000213459	0	0.000340616	5.90493e-05	0.000676773	0.000125494	0
D_0__Bacteria	Proteobacteria	Betaproteobacteria	Burkholderiales	uncultured	uncultured bacterium	-	-	-	-	-	-	-	-	-	-	-	-	-	-	-	-	0.000499226	0.00201137	0.000907235	0.000680156	0.00038489	0.00206517	0.000773395	0.000179533	0.000244858	0.000419199	0.000512295	0.000442087	0.000511836	0.000477707	0.000938321	0.000776126	0.00202925	0.00152162	0.00155132	0.00175311	0.00134483	0.00138748	0.00152643	0.000632573	0.00159433	0.000541419	0.00219615	0.00216541
D_0__Bacteria	TM6	uncultured bacterium	uncultured bacterium	uncultured bacterium	uncultured bacterium	-	-	-	-	-	-	-	-	-	-	-	-	-	-	-	-	0.000499226	0.00104941	0.00102064	0.000510117	0.00181448	0.00229463	0.00087007	0.0016158	0.00166503	0.0012576	0.00230533	0.00110522	0.00153551	0.00127389	0.00131365	0.001203	0.000909663	0.00353409	0.00176286	0.00320852	0.00103918	0.00304178	0.00057241	0.0031142	0.00301151	0.00126331	0.00269812	0.00279408
D_0__Bacteria	Actinobacteria	Actinobacteria	Micrococcales	Dermatophilaceae	uncultured	-	-	-	-	-	-	-	-	-	-	-	-	-	-	-	-	0.000449304	0.000991109	0.000567022	0.000765176	0.000769781	0.000764877	0.000580046	0.000359066	0.000685602	0.000908265	0.000768443	0.000378931	0.000682448	0.0013535	0.000500438	0.000232838	6.99741e-05	0.00117803	0.00102246	0.000694628	0.000855798	0.000533646	0.00057241	0.00102185	0.000944789	0.000406064	0.000627471	0.00111763
D_0__Bacteria	Actinobacteria	Thermoleophilia	Gaiellales	uncultured	uncultured bacterium	-	-	-	-	-	-	-	-	-	-	-	-	-	-	-	-	0.000449304	0.00122431	0.00124745	0.000935215	0.00214439	0.000611901	0.000580046	0.000807899	0.000979432	0.000768532	0.00068306	0.00116837	0.00115163	0.00143312	0.00200175	0.00349257	0.00118956	0.00103078	0.00257378	0.00271236	0.00232288	0.00208122	0.000763213	0.00199504	0.00082669	0.00252662	0.0021334	0.00034926
D_0__Bacteria	Bacteroidetes	Cytophagia	Cytophagales	Cytophagaceae	Sporocytophaga	-	-	-	-	-	-	-	-	-	-	-	-	-	-	-	-	0.000449304	0.000437254	0.000113404	0.000425098	5.49843e-05	7.64877e-05	0.00087007	0	9.79432e-05	0.000558932	0.000256148	0.000599975	8.5306e-05	0.000318471	0.000187664	0	0	0	7.05144e-05	6.61551e-05	6.11284e-05	0.000106729	0	0	0	9.02364e-05	0.000439229	0.000558815
D_0__Bacteria	Planctomycetes	Planctomycetacia	Planctomycetales	Planctomycetaceae	Planctomyces	-	-	-	napA	-	-	-	norB	-	nrfA	-	-	-	-	-	-	0.000449304	0.000174902	0.000907235	0	0.00109969	0.00107083	0.000676721	0.000179533	9.79432e-05	0.000279466	0.000853825	0.000473664	0.000639795	0.000318471	0.000375328	0.000970158	0.000839689	0.0031905	0.00299686	0.0039693	0.0021395	0.00469609	0.00248044	0.00141112	0.00224387	0.00212056	0.00194516	0.000977927
D_0__Bacteria	Proteobacteria	Alphaproteobacteria	Rhizobiales	alphaI cluster	uncultured alpha proteobacterium	-	-	-	-	-	-	-	-	-	-	-	-	-	-	-	-	0.000449304	0.00166157	0.00215468	0.00178541	0.00109969	0.000917852	0.00116009	0.00260323	0.00127326	0.00118773	0.000426913	0.00205255	0.00311367	0.00334395	0.000813212	0.00104777	0.000419845	0.00107986	0.000810916	0.000661551	0.00140595	0.00080047	0.000763213	0.000145978	0.00124004	0.000992601	0.000878459	0.00034926
D_0__Bacteria	Proteobacteria	Gammaproteobacteria	Legionellales	Coxiellaceae	Rickettsiella	-	-	-	-	-	-	-	-	-	-	-	-	-	-	-	-	0.000449304	0.000291503	0.000113404	8.50196e-05	0	0.000535414	0	0	4.89716e-05	0.000279466	0.000512295	0.00012631	0	7.96178e-05	0	0.00073732	0.00349871	4.90846e-05	0.0002468	6.61551e-05	0.0021395	5.33646e-05	0.000763213	0.00189772	0.000472394	9.02364e-05	0.00244714	0.0248673
D_0__Bacteria	Verrucomicrobia	Spartobacteria	Chthoniobacterales	FukuN18 freshwater group	uncultured bacterium	-	-	-	-	-	-	-	-	-	-	-	-	-	-	-	-	0.000449304	0.000204052	0.000113404	0.000170039	0.000274922	0.000764877	0.000676721	0.000987433	0.000146915	0.00132746	0.000597678	0.00012631	0.00042653	0.000238854	0.000562993	0.000194032	0.000769715	0.000392677	0.000669887	0.000363853	0.00140595	0.000747105	0	0.000291957	0.000531444	0.0004963	0.000878459	0.000558815
D_0__Bacteria	Acidobacteria	Acidobacteria	Subgroup 2	uncultured eubacterium WD2123	uncultured eubacterium WD2123	-	-	-	-	-	-	-	-	-	-	-	-	-	-	-	-	0.000399381	0.000174902	0.000226809	0.000425098	0.000219937	0.000305951	0	8.97666e-05	0.000342801	0.000349333	0.00034153	0	0	0	6.25547e-05	0.000116419	0.000209922	0.000589015	0.000564115	0.00122387	6.11284e-05	0.000213459	0.000190803	0.000681232	0.000472394	0.000315827	0.000313735	0
D_0__Bacteria	Proteobacteria	Alphaproteobacteria	Rhizobiales	Bradyrhizobiaceae	Bradyrhizobium	-	-	nirA	napA	narG	nirK	nirS	norB	nosZ	-	nifH	nifD	ureA	-	-	SoxB	0.000399381	0.000699606	0.000226809	0.000510117	0.00131962	0.000841365	0.00183681	0.000807899	0.000342801	0.000279466	0.00102459	0.0015473	0.00085306	0.00143312	0.00168898	0.00298809	0.0018893	0.00186521	0.00356098	0.00267928	0.00544043	0.00352207	0.00438848	0.00253029	0.00236197	0.00419599	0.00188241	0.00146689
D_0__Bacteria	Proteobacteria	Betaproteobacteria	Burkholderiales	Alcaligenaceae	Achromobacter	-	-	-	napA	narG	nirK	nirS	norB	nosZ	nrfA	-	-	ureA	-	-	-	0.000399381	0.000437254	0.000907235	0	0.000439875	7.64877e-05	9.66744e-05	0.000359066	0.000146915	0.000838399	0.00034153	0.000315776	0.000213265	0.000238854	0.000250219	0.000582095	0.0103562	0.000589015	0.00155132	0.000826938	0.000672413	0.00128075	0.000763213	0.000389275	0.000708592	0.00108284	0.000690218	0.00265437
D_0__Bacteria	Proteobacteria	Deltaproteobacteria	Myxococcales	Haliangiaceae	Haliangium	-	-	-	-	-	-	-	-	-	-	-	-	ureA	-	-	-	0.000399381	0.000233202	0.000453618	0.000170039	0.00038489	0.000688389	0.00135344	8.97666e-05	0.000538688	6.98666e-05	0.000512295	0.000631552	0.00042653	0.000557325	0.000187664	0.00322092	0.00272899	0.00107986	0.0058527	0.00122387	0.00281191	0.00080047	0.00057241	0.00209236	0.000767641	0.00153402	0.000564724	0.00258452
D_0__Bacteria	Proteobacteria	TA18	uncultured proteobacterium	uncultured proteobacterium	uncultured proteobacterium	-	-	-	-	-	-	-	-	-	-	-	-	-	-	-	-	0.000399381	0.000145751	0	0	0.000274922	0.000535414	9.66744e-05	0.000179533	0.00029383	0.000349333	0.000512295	0.000221043	0.000597142	0	0.000125109	0.000582095	6.99741e-05	0.000196338	0.000352572	6.61551e-05	6.11284e-05	0.000106729	0.00114482	0.000145978	0.000118099	0.000180473	0.000125494	0.000209556
D_0__Bacteria	Actinobacteria	Acidimicrobiia	Acidimicrobiales	uncultured	uncultured actinobacterium	-	-	-	-	-	-	-	-	-	-	-	-	-	-	-	-	0.000349458	0.000757907	0.00113404	0.00170039	0.000934734	0.00099434	0.000773395	0.000718133	0.000587659	0.000419199	0.00034153	0.00107364	0.000682448	0.00167197	0.000688102	0.000504482	0.000559793	0.000981691	0.000669887	0.000297698	0.000489027	0.000747105	0	0.000486594	0.000531444	0.000721891	0.000752965	0.00034926
D_0__Bacteria	Firmicutes	Bacilli	Bacillales	Bacillaceae	Geobacillus	-	-	-	napA	narG	nirK	-	norB	nosZ	-	-	-	ureA	-	-	-	0.000349458	0.000116601	0.000113404	0	5.49843e-05	0.000535414	0.000193349	0.0002693	0.000685602	0.000139733	0.000170765	0.00012631	0	0.000557325	0	0	0.000279896	0	3.52572e-05	0.000198465	0	0	0	0	0	0	0.000188241	0.000139704
D_0__Bacteria	Proteobacteria	Alphaproteobacteria	Rhizobiales	Beijerinckiaceae	Methylocella	-	-	-	napA	narG	nirK	-	norB	-	-	nifH	nifD	ureA	-	-	-	0.000349458	0.000116601	0.000113404	0.000255059	0.000274922	0.000535414	0.000290023	0.000179533	0	0.000419199	0	3.15776e-05	0.000127959	0	0.000375328	0.000465676	0	9.81691e-05	0.000423086	0.00026462	0.000489027	0.000106729	0.000381607	0.000145978	0.000295247	0.000631655	0.000376482	0
D_0__Bacteria	Proteobacteria	Alphaproteobacteria	Sphingomonadales	Sphingomonadaceae	Novosphingobium	-	-	-	napA	-	-	-	norB	-	-	nifH	nifD	ureA	-	-	-	0.000349458	0.00125346	0.000340213	0.000425098	0.000439875	0.000535414	0.000290023	0.000179533	0.00093046	0.000139733	0.000597678	0.000221043	0.000341224	0.000477707	0.000125109	0.000155225	6.99741e-05	0.000392677	0.000211543	3.30775e-05	0	0.000373552	0.000381607	9.73189e-05	0.000118099	0.000315827	0.000439229	0
D_0__Bacteria	Proteobacteria	Betaproteobacteria	Methylophilales	Methylophilaceae	Methylotenera	-	-	nirA	napA	-	nirK	-	norB	-	-	-	-	ureA	-	-	-	0.000349458	0.000116601	0.000340213	0.000340078	0.000439875	0.000382438	0.000386698	0.0016158	0.000146915	0.0002096	0.000426913	0.000284199	0.000255918	0.000955414	0.000250219	7.76126e-05	0	0.000785353	0.000775658	0.000893093	0	0	0.00057241	4.86594e-05	0.000413345	0.000135355	6.27471e-05	0.00034926
D_0__Bacteria	Acidobacteria	Acidobacteria	Subgroup 5	uncultured Holophaga sp.	uncultured Holophaga sp.	-	-	-	-	-	-	-	-	-	-	-	-	-	-	-	-	0.000299536	0.000145751	0.000567022	0.000255059	0.000219937	0.000229463	0.00106342	0	0.000195886	0.000279466	0.000170765	0.000284199	4.2653e-05	0.000318471	0.00100088	0.000582095	0.00104961	0.000785353	0.000387829	0.000297698	0.000427899	0.00106729	0	0.000632573	0.00106289	0.000180473	0.000627471	0.000419111
D_0__Bacteria	Actinobacteria	Actinobacteria	Streptosporangiales	Thermomonosporaceae	Actinomadura	-	-	-	-	-	-	-	-	-	-	-	-	-	-	-	-	0.000299536	0.000291503	0.000340213	0.000425098	5.49843e-05	0.000305951	0.000193349	0	0.000244858	0.000139733	0	0.000221043	0.000213265	0.000398089	0.000125109	3.88063e-05	0	9.81691e-05	0.000105772	3.30775e-05	0.000244514	0.000160094	0.000381607	9.73189e-05	5.90493e-05	0	0.000188241	0.000279408
D_0__Bacteria	Proteobacteria	Betaproteobacteria	Burkholderiales	Comamonadaceae	Aquincola	-	-	-	-	-	-	-	-	-	-	-	-	-	-	-	-	0.000299536	8.74508e-05	0	8.50196e-05	0	0	0	0	9.79432e-05	0.000279466	0	6.31552e-05	0.00042653	0	0	3.88063e-05	0.00181933	0.000147254	0.000846173	0.000330775	0.000733541	0.000533646	0.00057241	0.000681232	0.000472394	0.00103772	0.000690218	0.000838223
D_0__Bacteria	Proteobacteria	Gammaproteobacteria	Legionellales	Coxiellaceae	Coxiella	-	-	-	-	-	-	-	-	-	-	-	-	-	dsrA	dsrB	-	0.000299536	0.000174902	0	0	5.49843e-05	0	9.66744e-05	0.0010772	9.79432e-05	0.000139733	0.000512295	0.000189466	0.000213265	0.000159236	6.25547e-05	7.76126e-05	0.000139948	0.000196338	0.0002468	0.00039693	0.000611284	0.000266823	0	0.000194638	0.000649542	0.000270709	0.000439229	0.00034926
D_0__Bacteria	Proteobacteria	Gammaproteobacteria	Pseudomonadales	Moraxellaceae	Alkanindiges	-	-	-	-	-	-	-	-	-	-	-	-	-	-	-	-	0.000299536	0.000816208	0.00102064	0.000765176	0.00247429	0.00130029	9.66744e-05	0.000897666	0.00166503	0.00160693	0.000426913	0.00315776	8.5306e-05	0.00175159	0.000750657	0.000310451	0.00125953	0.00117803	0.00183337	0.00135618	0.000550156	0.000640376	0.000381607	0.000486594	0.00194863	0.00130843	0.0032001	0.00544845
No blast hit	Other	Other	Other	Other	Other	-	-	-	-	-	-	-	-	-	-	-	-	-	-	-	-	0.000299536	0.000145751	0.000226809	0	0	0.000382438	9.66744e-05	8.97666e-05	4.89716e-05	0.000349333	0.000426913	0	0.000127959	0	0	0.000155225	0.000209922	0.000392677	0.000282058	0	0	0.000160094	0	0.000243297	0.000354296	0	0	0.000209556
D_0__Bacteria	Actinobacteria	Acidimicrobiia	Acidimicrobiales	uncultured	uncultured thermal soil bacterium	-	-	-	-	-	-	-	-	-	-	-	-	-	-	-	-	0.000249613	5.83005e-05	0	0.000425098	0	0	9.66744e-05	0	0.000391773	0	0	0.000189466	0	0	0.000187664	7.76126e-05	0	0	0	0.000198465	6.11284e-05	0.000373552	0.000381607	0	0	0	0	6.98519e-05
D_0__Bacteria	Bacteroidetes	Sphingobacteriia	Sphingobacteriales	Chitinophagaceae	Chitinophaga	-	-	-	napA	-	-	-	norB	-	-	-	-	ureA	-	-	-	0.000249613	0	0	8.50196e-05	0	7.64877e-05	0	0	0	0.000279466	0	0.000378931	8.5306e-05	7.96178e-05	0.000125109	0.000349257	0.000559793	0.000245423	0.000282058	0.00013231	0.000305642	0.000426917	0	0.000194638	0.000354296	0.000586537	0.000941206	0.000768371
D_0__Bacteria	Cyanobacteria	Chloroplast	uncultured bacterium	uncultured bacterium	uncultured bacterium	-	-	-	-	-	-	-	-	-	-	-	-	-	-	-	-	0.000249613	0.000583005	0.000340213	8.50196e-05	0	0	9.66744e-05	0	0	0.000279466	0.00034153	0.00012631	0.000511836	0	0	0	0	0	0	0	6.11284e-05	5.33646e-05	0	4.86594e-05	0	0	0.000188241	0
D_0__Bacteria	Planctomycetes	Planctomycetacia	Planctomycetales	Planctomycetaceae	uncultured bacterium	-	-	-	-	-	-	-	-	-	-	-	-	-	-	-	-	0.000249613	0.000553855	0.000907235	0.00136031	0.000494859	7.64877e-05	0.00106342	0.0010772	0.00107738	0.000838399	0.00153689	0.000884173	0.000725101	0.00111465	0.000875766	0.000970158	0.000209922	0.00152162	0.000458344	0.00145541	0.000978055	0.00122739	0.00057241	0.00116783	0.00141718	0.00144378	0.000815712	0.000558815
D_0__Bacteria	Proteobacteria	Alphaproteobacteria	Rhizobiales	MNG7	uncultured bacterium	-	-	-	-	-	-	-	-	-	-	-	-	-	-	-	-	0.000249613	0	0	0	0	0	0	0	0	0.000139733	0	0	0	0	0	3.88063e-05	0	0	7.05144e-05	0	0.000183385	0	0	4.86594e-05	0	0	0	0
D_0__Bacteria	Proteobacteria	Alphaproteobacteria	Rhodospirillales	Rhodospirillales Incertae Sedis	Reyranella	-	-	-	-	-	-	-	-	-	-	-	-	-	-	-	-	0.000249613	0	0	0	0.000109969	0	0	0	4.89716e-05	0.000279466	0	0	8.5306e-05	7.96178e-05	0	0.000620901	0.00125953	0.000245423	0.00116349	0.000463085	0.000855798	0.00069374	0.00057241	0.000291957	5.90493e-05	0.000541419	0.000125494	0.000209556
D_0__Bacteria	Proteobacteria	Gammaproteobacteria	NKB5	uncultured bacterium	uncultured bacterium	-	-	-	-	-	-	-	-	-	-	-	-	-	-	-	-	0.000249613	0	0	0.000170039	0.000329906	0.000764877	0	0	0	0.000139733	0	6.31552e-05	0.000341224	7.96178e-05	0.000250219	0	0.000279896	0	0	0.000430008	0.000122257	0	0	0.000340616	0.000118099	0.000180473	0.000439229	0.000628667
D_0__Bacteria	Proteobacteria	Gammaproteobacteria	Xanthomonadales	Xanthomonadaceae	Lysobacter	-	-	-	napA	-	-	-	norB	-	-	-	-	-	-	-	-	0.000249613	8.74508e-05	0.000567022	0	0.000109969	0.000611901	0	0.000448833	0	0.0002096	0	0	0.000341224	0	0	0.000698514	0.000629767	0.000736269	0.00130452	0.00168695	0.0012837	0.000266823	0.000381607	0.000437935	0.000944789	0.000902364	0.00156868	0.000558815
D_0__Bacteria	Actinobacteria	Acidimicrobiia	Acidimicrobiales	uncultured	uncultured Acidimicrobiaceae bacterium	-	-	-	-	-	-	-	-	-	-	-	-	-	-	-	-	0.00019969	0.000349803	0.000680426	0.000170039	0.000714796	0.000688389	0.000290023	0.0002693	0.000342801	0.000349333	0.000426913	0.000757863	0.000682448	0.000398089	0.000187664	0.000349257	0.000419845	0.00103078	0.000599372	0.000463085	0.000611284	0.000160094	0.000190803	0.000486594	0.000590493	0.00108284	0.000690218	0.000838223
D_0__Bacteria	Actinobacteria	Thermoleophilia	Solirubrobacterales	0319-6M6	uncultured bacterium	-	-	-	-	-	-	-	-	-	-	-	-	-	-	-	-	0.00019969	0.000699606	0.000226809	0.000255059	0.00115467	0.000611901	0.000386698	0.000897666	0.000391773	0.00139733	0.00119536	0.00202097	0.000511836	0.000796178	0.000938321	0.00194032	0.000139948	0.000441761	0.000423086	0.000363853	6.11284e-05	0.000853834	0.00133562	0.000924529	0.000590493	0.000812128	0.000627471	6.98519e-05
D_0__Bacteria	Actinobacteria	Thermoleophilia	Solirubrobacterales	TM146	uncultured thermal soil bacterium	-	-	-	-	-	-	-	-	-	-	-	-	-	-	-	-	0.00019969	8.74508e-05	0.000453618	0	0.000109969	0	0	0.000179533	0	0.000139733	0	0.000189466	4.2653e-05	0.000238854	0	0.000194032	6.99741e-05	0	0	3.30775e-05	0	5.33646e-05	0.000381607	9.73189e-05	0	9.02364e-05	0.000188241	0.000279408
D_0__Bacteria	Armatimonadetes	uncultured bacterium	uncultured bacterium	uncultured bacterium	uncultured bacterium	-	-	-	-	-	-	-	-	-	-	-	-	-	-	-	-	0.00019969	0.000291503	0.000226809	0.000850196	5.49843e-05	0.000688389	0.00145012	0.0005386	0.00117532	0.0014672	0.00034153	0.000852596	0.00042653	0.000318471	0.000125109	0.000970158	0.000489819	0.000834438	0.00063463	0.000463085	0.00110031	0.000587011	0.000381607	0.00141112	0.00129908	0.000902364	0.00125494	0.00335289
D_0__Bacteria	Bacteroidetes	Sphingobacteriia	Sphingobacteriales	CWT CU03-E12	uncultured Bacteroidetes bacterium	-	-	-	-	-	-	-	-	-	-	-	-	-	-	-	-	0.00019969	0.000116601	0.000226809	0.000595137	0.000604828	0	9.66744e-05	0	0.000587659	0.000349333	8.53825e-05	0.00012631	0.000469183	0.000238854	0.000312774	0.00178509	0.000769715	0.000589015	0.000916687	0.00119079	0.000611284	0.000587011	0.00190803	0.00145978	0.00177148	0.00103772	0.00100395	0.000977927
D_0__Bacteria	Chlorobi	Chlorobia	Chlorobiales	OPB56	uncultured bacterium	-	-	-	-	-	-	-	-	-	-	-	-	-	-	-	-	0.00019969	8.74508e-05	0.000340213	0	0.000439875	0.00175922	9.66744e-05	0.0005386	9.79432e-05	0.000139733	0.000512295	0.000284199	0.000938366	0.000875796	0	0.000853739	0.000419845	0.000736269	0.00151606	0.00158772	0.000427899	0.000907199	0.000190803	0.00160576	0.00112194	0.00076701	0.000564724	0.00034926
D_0__Bacteria	Cyanobacteria	Chloroplast	uncultured eukaryote	uncultured eukaryote	uncultured eukaryote	-	-	-	-	-	-	-	-	-	-	-	-	-	-	-	-	0.00019969	0	0	0.000170039	0	0	9.66744e-05	0	0.000342801	0.000279466	0	0.000473664	0.000895713	0.000159236	0.000125109	0	0	9.81691e-05	0	0	0	0	0	0	0	0	0	0
D_0__Bacteria	Proteobacteria	Alphaproteobacteria	Rhizobiales	Beijerinckiaceae	Methylorosula	-	-	-	-	-	-	-	-	-	-	-	-	-	-	-	-	0.00019969	0.000204052	0	0	0.000274922	0.000152975	0	0.000179533	0.000195886	0	0.00034153	0.000852596	0.000469183	0.000477707	0	7.76126e-05	0	0	0.000105772	0.000496163	6.11284e-05	0.000213459	0	0	0	0.000135355	0.000439229	0
D_0__Bacteria	Proteobacteria	Gammaproteobacteria	Legionellales	Legionellaceae	Legionella	-	-	-	-	-	-	nirS	norB	-	-	-	-	-	-	-	-	0.00019969	0	0.000113404	0	0.000219937	0	0.000290023	0.000359066	9.79432e-05	0	0	0.00012631	0.000127959	0	0.000312774	0	0.000139948	0.000589015	0.000211543	0.000363853	0.000489027	0.000266823	0.000763213	0	0.000590493	0	0.000627471	0.000558815
D_0__Bacteria	Acidobacteria	Acidobacteria	Subgroup 13	uncultured bacterium	uncultured bacterium	-	-	-	-	-	-	-	-	-	-	-	-	-	-	-	-	0.000149768	0.000583005	0.00181447	0.000340078	0.00115467	0.000688389	0.00087007	0.00143627	0.00166503	0.000768532	0.000939208	0.000726285	0.00226061	0.000875796	0.000250219	0.00112538	0.000909663	0.00304324	0.0019744	0.00330775	0.00122257	0.00208122	0.00133562	0.00165442	0.00360201	0.000451182	0.00119219	0.00118748
D_0__Bacteria	Acidobacteria	Holophagae	Elev-16S-816	uncultured bacterium	uncultured bacterium	-	-	-	-	-	-	-	-	-	-	-	-	-	-	-	-	0.000149768	0	0.000113404	0.000340078	0.000109969	0	0	0	4.89716e-05	0	0.00034153	0.000252621	0	0	0	0	0	0	3.52572e-05	0.00026462	0.000122257	0	0	0.000243297	0	9.02364e-05	0	0
D_0__Bacteria	Actinobacteria	Actinobacteria	Micrococcales	Microbacteriaceae	Microbacterium	-	-	-	napA	narG	-	-	-	-	-	nifH	-	ureA	-	-	-	0.000149768	0.000145751	0	0	0	0	0.000773395	0	9.79432e-05	0	0	9.47329e-05	8.5306e-05	0	0	0.000155225	0.000209922	0	0.000387829	0.000297698	0.000244514	0.000373552	0.000190803	9.73189e-05	5.90493e-05	0.000135355	0.000376482	6.98519e-05
D_0__Bacteria	Actinobacteria	Thermoleophilia	Solirubrobacterales	Patulibacteraceae	Patulibacter	-	-	-	napA	narG	-	-	-	-	-	-	-	ureA	-	-	-	0.000149768	8.74508e-05	0	0.000170039	5.49843e-05	0.000229463	0	0	0	6.98666e-05	0.000170765	0.000157888	0	0	6.25547e-05	3.88063e-05	0	0	0.000176286	0.00013231	0.000244514	0.000266823	0.00057241	0	0.000118099	0.000180473	0.000188241	0.000279408
D_0__Bacteria	Bacteroidetes	Sphingobacteriia	Sphingobacteriales	Chitinophagaceae	Flavisolibacter	-	-	-	-	-	-	-	-	-	-	-	-	-	-	-	-	0.000149768	0	0	0	0	0	0	0	0	0.0002096	0.000426913	0	0.000213265	0	0	0.00291047	0.00447834	0.000343592	0.00320841	0.0016208	0.00165047	0.00069374	0.00248044	0.0020437	0.000767641	0.00807616	0.00407856	0.00642638
D_0__Bacteria	Bacteroidetes	Sphingobacteriia	Sphingobacteriales	Sphingobacteriaceae	Pedobacter	-	-	nirA	napA	-	-	-	-	nosZ	-	-	-	ureA	-	-	-	0.000149768	0.000145751	0	8.50196e-05	0.000109969	7.64877e-05	0.000290023	0	0	0	0	3.15776e-05	8.5306e-05	0.000238854	6.25547e-05	3.88063e-05	0.00251907	0	0.000211543	0.000231543	0.000122257	0.000106729	0.000381607	0.000145978	0	0.000270709	0.000250988	0.000209556
D_0__Bacteria	Chlamydiae	Chlamydiae	Chlamydiales	cvE6	uncultured Chlamydia sp.	-	-	-	-	-	-	-	-	-	-	-	-	-	-	-	-	0.000149768	5.83005e-05	0.000340213	0	5.49843e-05	0.000152975	0	0	0	0	0.00034153	0.000252621	8.5306e-05	0	0	3.88063e-05	0	0	0	0.000198465	0.000122257	0	0	0.000389275	0.000177148	0	0.000313735	6.98519e-05
D_0__Bacteria	Cyanobacteria	Chloroplast	uncultured cyanobacterium	uncultured cyanobacterium	uncultured cyanobacterium	-	-	-	-	-	-	-	-	-	-	-	-	-	-	-	-	0.000149768	0	0	0	0	0	0	0	0	0	0	0	0	0	0	0	0	0	0	0	0	0	0	0	0	0	0	0
D_0__Bacteria	Proteobacteria	Alphaproteobacteria	Rhizobiales	B142	uncultured bacterium	-	-	-	-	-	-	-	-	-	-	-	-	-	-	-	-	0.000149768	0.000145751	0	0.000425098	0	0.000229463	0	8.97666e-05	0.000244858	0	0	0.000284199	0.000213265	0	6.25547e-05	0.000155225	0	4.90846e-05	0.000211543	0.00026462	0	0.000213459	0	0.000632573	0.000118099	0.000541419	6.27471e-05	0
D_0__Bacteria	Proteobacteria	Alphaproteobacteria	Rickettsiales	RB446	uncultured bacterium	-	-	-	-	-	-	-	-	-	-	-	-	-	-	-	-	0.000149768	0	0	0	0	0	0	0	4.89716e-05	0	0	0	0	0	0	0.000116419	0	4.90846e-05	7.05144e-05	0.000198465	0	0	0	0	0	0	0	0
D_0__Bacteria	Proteobacteria	Alphaproteobacteria	Rickettsiales	Rickettsiales Incertae Sedis	Candidatus Captivus	-	-	-	-	-	-	-	-	-	-	-	-	-	-	-	-	0.000149768	0.000262352	0.000226809	0	0	7.64877e-05	0.000193349	0	0.000146915	0	0	6.31552e-05	0.000213265	0.000159236	0.000312774	0.000232838	0	0.000294507	7.05144e-05	0	0	0	0	0	0.000118099	0	6.27471e-05	0.000209556
D_0__Bacteria	Proteobacteria	Betaproteobacteria	Burkholderiales	Comamonadaceae	Acidovorax	-	-	nirA	napA	narG	nirK	nirS	norB	nosZ	-	-	-	ureA	-	-	-	0.000149768	2.91503e-05	0	0	0	0	0	0	0	0	8.53825e-05	0	0	0	0.000187664	7.76126e-05	0.00111959	0.000147254	0.000387829	0.00013231	0.000366771	0.000320188	0	0	0	0.000225591	0.000313735	0.000419111
D_0__Bacteria	Proteobacteria	Betaproteobacteria	Hydrogenophilales	Hydrogenophilaceae	Thiobacillus	-	-	-	napA	narG	-	nirS	norB	nosZ	-	-	-	-	dsrA	dsrB	-	0.000149768	0	0	0	0	0	0	0	0	6.98666e-05	0	0	0	0	0	0	0	0	0	0	0	0	0	0	0	0	0	0.000139704
D_0__Bacteria	Verrucomicrobia	OPB35 soil group	uncultured soil bacterium	uncultured soil bacterium	uncultured soil bacterium	-	-	-	-	-	-	-	-	-	-	-	-	-	-	-	-	0.000149768	2.91503e-05	0	0	0	0	9.66744e-05	0.0002693	9.79432e-05	0	0	0	4.2653e-05	0	0	7.76126e-05	0.000139948	0.000245423	3.52572e-05	0	0.000122257	0	0.000190803	0	0	0	0	0.000558815
D_0__Bacteria	Acidobacteria	Acidobacteria	Subgroup 2	uncultured prokaryote	uncultured prokaryote	-	-	-	-	-	-	-	-	-	-	-	-	-	-	-	-	9.98452e-05	0.000291503	0.000113404	0.000255059	0.000439875	0.000152975	0.000193349	0.0005386	4.89716e-05	0.000139733	0.000170765	0.000189466	0.000127959	0	0.000187664	3.88063e-05	0.000909663	0.000147254	3.52572e-05	6.61551e-05	0.000305642	0.000480282	0.000763213	0.000291957	0.000118099	0.000180473	0.000125494	6.98519e-05
D_0__Bacteria	Acidobacteria	Acidobacteria	Subgroup 5	uncultured bacterium	uncultured bacterium	-	-	-	-	-	-	-	-	-	-	-	-	-	-	-	-	9.98452e-05	0	0	0	5.49843e-05	0	0.000290023	0	0	0	0	6.31552e-05	8.5306e-05	0	6.25547e-05	0	6.99741e-05	0	0	3.30775e-05	0.000489027	0.000213459	0	0	5.90493e-05	9.02364e-05	0.000188241	0
D_0__Bacteria	Acidobacteria	Holophagae	Elev-16S-816	uncultured soil bacterium	uncultured soil bacterium	-	-	-	-	-	-	-	-	-	-	-	-	-	-	-	-	9.98452e-05	5.83005e-05	0.000226809	0	0.00038489	0	9.66744e-05	0	0.000195886	0.0002096	0	9.47329e-05	0	7.96178e-05	0.000125109	0	0	0	0	0	0	0	0	0	0.000118099	0	0	0
D_0__Bacteria	Actinobacteria	Actinobacteria	Corynebacteriales	Nocardiaceae	Nocardia	-	-	-	napA	narG	nirK	-	-	-	-	-	-	ureA	-	-	-	9.98452e-05	8.74508e-05	0.000340213	0.000170039	5.49843e-05	7.64877e-05	0	0	0.000244858	6.98666e-05	0.000426913	0.000221043	0.000639795	0.000398089	6.25547e-05	0	0.000139948	0	3.52572e-05	0.000595396	6.11284e-05	0.000160094	0	0.000583913	0.000118099	4.51182e-05	0.000125494	0.000558815
D_0__Bacteria	Actinobacteria	Actinobacteria	Micrococcales	Ruaniaceae	Ruania	-	-	-	-	-	-	-	-	-	-	-	-	-	-	-	-	9.98452e-05	0	0	0	0	0	0	0	0	0	0	0	0	0	0	0	0	0	0	0	0	0	0	0	0	0	0	0
D_0__Bacteria	Actinobacteria	Actinobacteria	Streptomycetales	Streptomycetaceae	Streptomyces	-	-	nirA	napA	narG	-	-	norB	-	-	nifH	-	ureA	-	-	-	9.98452e-05	5.83005e-05	0.000113404	8.50196e-05	0.000219937	0.000152975	0	0	0.000146915	0	8.53825e-05	0	8.5306e-05	0	0	7.76126e-05	0.000419845	0	0.000105772	0.000165388	0.000305642	0.000106729	0.000190803	0.000145978	0	0.000947482	0.000376482	0.000139704
D_0__Bacteria	Actinobacteria	Actinobacteria	Streptosporangiales	Thermomonosporaceae	Actinocorallia	-	-	-	-	-	-	-	-	-	-	-	-	-	-	-	-	9.98452e-05	2.91503e-05	0.000340213	0	0	0.000458926	0	0	0.00029383	0.00118773	0	9.47329e-05	0.000255918	0.000557325	0.000125109	3.88063e-05	0	0	3.52572e-05	0	0	0	0	0	0	0	0	0
D_0__Bacteria	Actinobacteria	Thermoleophilia	Solirubrobacterales	0319-6M6	uncultured actinobacterium	-	-	-	-	-	-	-	-	-	-	-	-	-	-	-	-	9.98452e-05	0.000145751	0.000113404	0.000170039	0.000219937	0.000152975	9.66744e-05	0	0	6.98666e-05	0	0.000284199	0.000170612	0	6.25547e-05	0.000116419	6.99741e-05	0	0.000105772	0.000165388	0.000183385	0	0.00057241	0.000243297	0.000177148	0.000180473	0.000188241	0
D_0__Bacteria	Actinobacteria	Thermoleophilia	Solirubrobacterales	480-2	uncultured actinobacterium	-	-	-	-	-	-	-	-	-	-	-	-	-	-	-	-	9.98452e-05	5.83005e-05	0	0	0.000439875	0	9.66744e-05	0.000718133	0.000636631	0	0.000170765	0.000189466	4.2653e-05	0.000238854	0	0.000776126	0.000209922	0.00112895	0.000669887	0.000893093	0.00122257	0.000533646	0.000763213	0.000973189	0.00118099	0.000721891	0.000188241	0.000698519
D_0__Bacteria	Actinobacteria	Thermoleophilia	Solirubrobacterales	480-2	uncultured bacterium	-	-	-	-	-	-	-	-	-	-	-	-	-	-	-	-	9.98452e-05	0.000204052	0	0.000170039	0.000109969	0	9.66744e-05	8.97666e-05	9.79432e-05	0	0.000170765	6.31552e-05	0.000511836	0	0.000562993	0.000776126	0.000839689	0.000638099	0.00151606	0.00125695	0.0021395	0.00128075	0.00133562	0.00121649	0.000295247	0.00112796	0.00119219	0.00034926
D_0__Bacteria	Actinobacteria	Thermoleophilia	Solirubrobacterales	TM146	uncultured actinobacterium	-	-	-	-	-	-	-	-	-	-	-	-	-	-	-	-	9.98452e-05	0.000145751	0	8.50196e-05	0.000109969	0	0	0	0	0.0002096	8.53825e-05	3.15776e-05	0	0	6.25547e-05	0	0	9.81691e-05	0.000141029	0	0	0.000106729	0	0	0	0.000180473	0	6.98519e-05
D_0__Bacteria	Armatimonadetes	Armatimonadia	Armatimonadales	uncultured soil bacterium	uncultured soil bacterium	-	-	-	-	-	-	-	-	-	-	-	-	-	-	-	-	9.98452e-05	2.91503e-05	0.000567022	0	0.000329906	0	9.66744e-05	0.000179533	0.000146915	0	0	0	0.000127959	0	0	0	0	0	0	0	0	0	0	0	0	0	0	0
D_0__Bacteria	Bacteroidetes	Cytophagia	Cytophagales	Cytophagaceae	Cytophaga	-	-	-	napA	-	-	-	norB	-	-	-	nifD	ureA	-	-	-	9.98452e-05	0.00137006	0.00158766	0.0034858	0.00285919	0.0012238	0.00193349	0.00197487	0.00117532	0.00426186	0.00221995	3.15776e-05	0.00328428	0.00127389	0.000375328	0.000349257	0.000419845	0.000343592	0.000951944	0.000198465	0.000305642	0.000106729	0	0.000291957	0.000118099	0.000857246	0.000878459	0.00118748
D_0__Bacteria	Candidate division OD1	uncultured soil bacterium	uncultured soil bacterium	uncultured soil bacterium	uncultured soil bacterium	-	-	-	-	-	-	-	-	-	-	-	-	-	-	-	-	9.98452e-05	8.74508e-05	0	0.000170039	0.000109969	0	9.66744e-05	0	0.000195886	0	0	0	8.5306e-05	0	0	3.88063e-05	0.000209922	4.90846e-05	0	0	6.11284e-05	0	0.000381607	0	0	9.02364e-05	0	0.000488963
D_0__Bacteria	Chlamydiae	Chlamydiae	Chlamydiales	Parachlamydiaceae	Neochlamydia	-	-	-	-	-	-	-	-	-	-	-	-	-	-	-	-	9.98452e-05	0	0.000340213	8.50196e-05	0.000274922	0.000229463	0.000676721	8.97666e-05	0	0.000349333	0.000170765	0.000473664	0.000255918	0.000477707	0	0.000504482	0.000139948	0.000638099	0.000423086	0.000694628	0.000611284	0.000213459	0.000190803	0.000535254	5.90493e-05	0	0.000376482	0.000558815
D_0__Bacteria	Cyanobacteria	Chloroplast	Capra hircus (goat)	Capra hircus (goat)	Capra hircus (goat)	-	-	-	-	-	-	-	-	-	-	-	-	-	-	-	-	9.98452e-05	0	0	0	0	0	0	0	9.79432e-05	0	0	0	0	0	0	0	0	0	0	0	0	0	0	0	0	0	0	0
D_0__Bacteria	Proteobacteria	Alphaproteobacteria	Caulobacterales	Caulobacteraceae	Asticcacaulis	-	-	nirA	napA	narG	-	-	-	-	-	-	-	-	-	-	-	9.98452e-05	0.000116601	0	0.000255059	0.000219937	7.64877e-05	0.000483372	0.0002693	0.000244858	0	0	0.000315776	0.000469183	0.000318471	0	7.76126e-05	0.000559793	9.81691e-05	0.0002468	0.000198465	0.000672413	0.000106729	0.000190803	0.000486594	0.000354296	0.000135355	0.000752965	0.000558815
D_0__Bacteria	Proteobacteria	Alphaproteobacteria	DB1-14	uncultured alpha proteobacterium	uncultured alpha proteobacterium	-	-	-	-	-	-	-	-	-	-	-	-	-	-	-	-	9.98452e-05	5.83005e-05	0	0.000340078	0	0	0	0	0	0	0	0	8.5306e-05	0.000159236	0	0	0	0	0	0	0	5.33646e-05	0.000190803	0	0.000236197	0	0	0
D_0__Bacteria	Proteobacteria	Alphaproteobacteria	Rhizobiales	1174-901-12	Rhizobiales bacterium KVD-1959-05	-	-	-	-	-	-	-	-	-	-	-	-	-	-	-	-	9.98452e-05	0	0	0	0.000109969	0.000382438	0	0	0	0	0	0	0	0	0	0	6.99741e-05	0	0.000105772	0	0.000305642	5.33646e-05	0	0	0	0	0	0
D_0__Bacteria	Proteobacteria	Alphaproteobacteria	Rhizobiales	Hyphomicrobiaceae	Rhodoplanes	-	-	-	-	-	-	-	-	-	-	-	-	-	-	-	-	9.98452e-05	0.000145751	0	0	5.49843e-05	0.000152975	0	0	0	6.98666e-05	8.53825e-05	6.31552e-05	0.000213265	7.96178e-05	0	0.000232838	0.000349871	0	0.000282058	0.000330775	0	0.000533646	0	0.000145978	0.000354296	0.000451182	0.000125494	0.000209556
D_0__Bacteria	Proteobacteria	Alphaproteobacteria	Rhizobiales	alphaI cluster	uncultured Methylocystaceae bacterium	-	-	-	-	-	-	-	-	-	-	-	-	-	-	-	-	9.98452e-05	0.000262352	0.000113404	0.000255059	0.00038489	7.64877e-05	9.66744e-05	0.000359066	4.89716e-05	0.000419199	8.53825e-05	0.000442087	0.000383877	0.000238854	0.000250219	0.00128061	0.000489819	0.000392677	0.000669887	0.000529241	0.000916926	0.00202786	0.00133562	0.000340616	0.000767641	0.000857246	0.000878459	0.000488963
D_0__Bacteria	Proteobacteria	Alphaproteobacteria	Rhodospirillales	Acetobacteraceae	Asaia	-	-	nirA	napA	-	-	-	-	-	-	nifH	-	-	-	-	-	9.98452e-05	0	0	0	0	0	0	0	0	0	0	0	0	0	0	0	0	0	0	0	0	0	0	0	0	0	0	0
D_0__Bacteria	Proteobacteria	Alphaproteobacteria	Rickettsiales	SM2D12	uncultured organism	-	-	-	-	-	-	-	-	-	-	-	-	-	-	-	-	9.98452e-05	0	0.000226809	0	0	0	0	0	0	0.0002096	0	0	0	0	0	0	0	0	0	0	0	0	0	0	0	0	0	0
D_0__Bacteria	Proteobacteria	Alphaproteobacteria	Rickettsiales	bac2nit3	uncultured alpha proteobacterium	-	-	-	-	-	-	-	-	-	-	-	-	-	-	-	-	9.98452e-05	0	0	0	0	0	9.66744e-05	0	9.79432e-05	0	0	0	0	0.000159236	0	0	0	0	0	0	0	0	0	0	0	0	0	0
D_0__Bacteria	Proteobacteria	Deltaproteobacteria	Myxococcales	0319-6G20	bacterium GLA1	-	-	-	-	-	-	-	-	-	-	-	-	-	-	-	-	9.98452e-05	0	0	0	0	0	0	0	0	0.000349333	0	0	0.000255918	0	0	0	0	0	0	0	0	0	0	0	0	0	0	0
D_0__Bacteria	Proteobacteria	Deltaproteobacteria	Myxococcales	mle1-27	uncultured delta proteobacterium	-	-	-	-	-	-	-	-	-	-	-	-	-	-	-	-	9.98452e-05	0	0	0	0	7.64877e-05	0	0	0	0	0	0	0	0	0	0.000155225	0.000489819	0.000147254	3.52572e-05	0	0	0	0	9.73189e-05	0.000295247	4.51182e-05	0	0
D_0__Bacteria	Proteobacteria	Deltaproteobacteria	Myxococcales	uncultured	uncultured bacterium	-	-	-	-	-	-	-	-	-	-	-	-	-	-	-	-	9.98452e-05	0.000262352	0.000340213	0.000255059	5.49843e-05	0.000305951	0.000386698	0.000628366	0.000440744	0.000489066	8.53825e-05	0.00012631	0.000341224	0.000398089	0.000250219	0.000931352	0.000909663	0.000441761	0.00183337	0.000231543	0.000916926	0.000587011	0.00133562	0.0015571	0.000944789	0.00162426	0.000376482	0.00160659
D_0__Bacteria	Proteobacteria	Gammaproteobacteria	Xanthomonadales	Xanthomonadaceae	Dokdonella	-	-	-	-	-	-	-	-	-	-	-	-	-	-	-	-	9.98452e-05	0	0.000113404	0.000170039	0.000109969	0.000152975	0	0	0	0.000279466	0	9.47329e-05	0	0	0	7.76126e-05	6.99741e-05	0	0.000317315	0.00013231	0.000489027	0	0.000190803	0	0	0	0	6.98519e-05
D_0__Bacteria	SHA-109	uncultured soil bacterium	uncultured soil bacterium	uncultured soil bacterium	uncultured soil bacterium	-	-	-	-	-	-	-	-	-	-	-	-	-	-	-	-	9.98452e-05	0.000174902	0	0	0.000329906	0.000458926	0	0	0	0	8.53825e-05	0.000157888	0.000255918	0	0	7.76126e-05	0	0.000147254	0.0002468	0.000330775	0.000122257	0.000160094	0	0.000535254	0.000295247	9.02364e-05	0.000125494	0.000209556
D_0__Bacteria	Tenericutes	Mollicutes	Entomoplasmatales	Entomoplasmataceae	Entomoplasma	-	-	-	-	-	-	-	-	-	-	-	-	-	-	-	-	9.98452e-05	0	0	0	0	0	0	0.000179533	0.000195886	0	8.53825e-05	0.00012631	0	0	0	0.000116419	0	0.000196338	0.000141029	0.000297698	0.000305642	5.33646e-05	0	0	0	0	0	0.000209556
D_0__Bacteria	Verrucomicrobia	Verrucomicrobiae	Verrucomicrobiales	Verrucomicrobiaceae	Verrucomicrobium	-	-	-	-	-	-	-	-	-	-	-	-	-	-	-	-	9.98452e-05	0.000145751	0.000226809	0	0.000164953	0.000305951	0.000193349	0	0.000195886	0.000139733	0	0.00012631	0	0	0	0	0.000139948	0	0	0.00013231	0	0.000106729	0	0.000145978	0	0	6.27471e-05	0.000209556
D_0__Archaea	Thaumarchaeota	terrestrial group	uncultured crenarchaeote	uncultured crenarchaeote	uncultured crenarchaeote	-	-	-	-	-	-	-	-	-	-	-	-	-	-	-	-	4.99226e-05	8.74508e-05	0	0.000170039	0.000219937	7.64877e-05	0	0	9.79432e-05	0	0	6.31552e-05	0.000170612	0	0.000125109	0	0	0	0.000105772	6.61551e-05	6.11284e-05	0.000106729	0	9.73189e-05	0	0	6.27471e-05	0
D_0__Bacteria	Actinobacteria	Acidimicrobiia	Acidimicrobiales	uncultured	uncultured forest soil bacterium	-	-	-	-	-	-	-	-	-	-	-	-	-	-	-	-	4.99226e-05	0.000233202	0.000226809	0	0.000219937	0.000688389	0	8.97666e-05	0.000244858	0	0.000256148	3.15776e-05	0.000511836	0.000238854	0.000187664	0.000271644	6.99741e-05	0.000294507	0.000211543	0.000363853	0.000550156	0.000106729	0	0.000291957	0.000236197	0.000360946	0.000564724	0.000698519
D_0__Bacteria	Actinobacteria	Actinobacteria	Pseudonocardiales	Pseudonocardiaceae	Pseudonocardia	-	-	-	napA	narG	-	-	-	-	-	-	-	ureA	-	-	-	4.99226e-05	0.000349803	0.000340213	0.00119027	0.000439875	0.000458926	0.00135344	0.0005386	0.000391773	0.000558932	0.000597678	0.000599975	0	0.00159236	0.000250219	3.88063e-05	0.000209922	9.81691e-05	7.05144e-05	6.61551e-05	0	5.33646e-05	0.000381607	0	0.000177148	0	0	0.000139704
D_0__Bacteria	Armatimonadetes	Chthonomonadetes	Chthonomonadales	Chthonomonadaceae	Chthonomonas	-	-	-	-	-	-	-	-	-	-	-	-	-	-	-	-	4.99226e-05	0.000116601	0.000113404	0.000595137	0.000934734	0	0	0	0.000391773	0.000139733	0.000256148	0.000252621	0.000127959	0	0.000187664	0.000155225	0.000349871	0.000245423	0.000282058	0.000198465	0.000122257	0.000213459	0	0.000389275	0.000472394	0.000225591	0.000188241	0.000279408
D_0__Bacteria	Bacteroidetes	Sphingobacteriia	Sphingobacteriales	Sphingobacteriaceae	Solitalea	-	-	nirA	napA	-	nirK	-	norB	nosZ	nrfA	-	-	-	-	-	-	4.99226e-05	0	0	0	0	0	0	0	0	0	0	0	0	0	0	3.88063e-05	0	0	0.000105772	0	0	0	0	0	0	0	0	0
D_0__Bacteria	Candidate division OD1	uncultured actinobacterium	uncultured actinobacterium	uncultured actinobacterium	uncultured actinobacterium	-	-	-	-	-	-	-	-	-	-	-	-	-	-	-	-	4.99226e-05	0	0	0	0	7.64877e-05	0	0	0	0	0	0	0	0	0	0	6.99741e-05	0	3.52572e-05	0	0	0	0	0	5.90493e-05	4.51182e-05	0	0.000139704
D_0__Bacteria	Chlamydiae	Chlamydiae	Chlamydiales	Parachlamydiaceae	Candidatus Protochlamydia	-	-	-	-	-	-	-	-	-	-	-	-	-	-	-	-	4.99226e-05	0.000116601	0.000453618	0.000255059	0.000109969	0.000152975	9.66744e-05	0	0	0.000139733	0	3.15776e-05	0.000255918	0	6.25547e-05	0.000620901	0.000839689	0.000687184	0.000564115	0.000430008	0.000366771	0.00069374	0.000190803	0.000437935	0.000767641	0.000225591	0.000815712	0.000488963
D_0__Bacteria	Cyanobacteria	Chloroplast	Nowellia curvifolia	Nowellia curvifolia	Nowellia curvifolia	-	-	-	-	-	-	-	-	-	-	-	-	-	-	-	-	4.99226e-05	0	0	0	0	0.000229463	0	0	0	0	0	0	0	0	0	0	0	0	0	0	0	0	0	0	0	0	0	0
D_0__Bacteria	Elusimicrobia	Elusimicrobia	Lineage IV	uncultured bacterium	uncultured bacterium	-	-	-	-	-	-	-	-	-	-	-	-	-	-	-	-	4.99226e-05	2.91503e-05	0.000226809	0	0.000109969	0.000229463	0.000290023	0.000359066	4.89716e-05	0.000139733	0	0.000189466	0.000213265	0.000477707	6.25547e-05	0.0012418	0.00118956	0.000834438	0.000775658	0.000231543	0.000489027	0.000853834	0.000954016	0.000340616	0.000531444	0.0004963	0.000627471	0.00167645
D_0__Bacteria	Elusimicrobia	Elusimicrobia	Lineage IV	uncultured bacterium SBR2095	uncultured bacterium SBR2095	-	-	-	-	-	-	-	-	-	-	-	-	-	-	-	-	4.99226e-05	0	0	0	0	0	0	0	0	0	0	0	0	0	0.000125109	0.000116419	6.99741e-05	0	3.52572e-05	0	0.000366771	0.000266823	0	0	0.000413345	9.02364e-05	0.000313735	0
D_0__Bacteria	Firmicutes	Bacilli	Bacillales	Paenibacillaceae	Paenibacillus	-	-	-	napA	narG	nirK	nirS	norB	nosZ	-	nifH	nifD	ureA	-	-	-	4.99226e-05	0.000320653	0.000567022	8.50196e-05	0.000274922	0.000535414	0.000966744	0.000448833	9.79432e-05	0.0002096	0.00102459	0.00078944	8.5306e-05	0.000238854	0.00112599	7.76126e-05	6.99741e-05	0.000392677	0.000176286	0.000496163	0.000183385	5.33646e-05	0	0.000145978	0	0.000135355	0.000125494	0.000209556
D_0__Bacteria	Planctomycetes	Planctomycetacia	Planctomycetales	Planctomycetaceae	Candidatus Nostocoida	-	-	-	-	-	-	-	-	-	-	-	-	-	-	-	-	4.99226e-05	5.83005e-05	0	0	5.49843e-05	0.000382438	0.000290023	0.000448833	4.89716e-05	0	0.000512295	0	0.000383877	7.96178e-05	0.000187664	0.000116419	0.000419845	0.000294507	0.0002468	0.000529241	0.000183385	5.33646e-05	0	0.000145978	0.000649542	0.000451182	0.000501977	0.000419111
D_0__Bacteria	Proteobacteria	Alphaproteobacteria	Rhizobiales	Hyphomicrobiaceae	uncultured	-	-	-	-	-	-	-	-	-	-	-	-	-	-	-	-	4.99226e-05	5.83005e-05	0	8.50196e-05	0	0.000305951	0.000290023	0.000718133	0.000146915	0.000419199	8.53825e-05	0.000347354	0.000341224	0.000716561	6.25547e-05	0.000116419	0.000699741	4.90846e-05	0.00130452	0.000661551	0.00103918	0.000426917	0.00057241	0.000924529	0.000354296	0.000451182	0	0.000977927
D_0__Bacteria	Proteobacteria	Alphaproteobacteria	Rhodospirillales	Acetobacteraceae	Rhodovastum	-	-	-	-	-	-	-	-	-	-	-	-	-	-	-	-	4.99226e-05	5.83005e-05	0.000226809	0.000170039	0.000109969	0.000535414	0.000580046	0.0002693	9.79432e-05	0.000489066	0.000170765	0.000189466	0.000213265	0.000159236	0.000125109	0.000155225	0.000909663	0.000245423	0.000987202	0.000727706	0.000978055	0.000106729	0.000190803	0.000486594	0.000354296	0.000315827	0.000627471	0.00034926
D_0__Bacteria	Proteobacteria	Alphaproteobacteria	Rickettsiales	Holosporaceae	uncultured	-	-	-	-	-	-	-	-	-	-	-	-	-	-	-	-	4.99226e-05	2.91503e-05	0	0	5.49843e-05	0	0.000193349	0.000359066	0	0.000139733	0.000256148	3.15776e-05	0	0	0	0.000232838	0	0.000392677	0.000493601	0.000363853	0	0.000320188	0.000190803	9.73189e-05	0.000295247	0.000180473	0	0
D_0__Bacteria	Proteobacteria	Betaproteobacteria	Neisseriales	Neisseriaceae	uncultured	-	-	-	-	-	-	-	-	-	-	-	-	-	-	-	-	4.99226e-05	5.83005e-05	0	0	0	0	0.000193349	0	4.89716e-05	0.000139733	0	0.000221043	0	0.000477707	0.000250219	0.000155225	0.000349871	0	0.000493601	9.92326e-05	0.000366771	0.000106729	0.00114482	0.000243297	0.000118099	0.000180473	0.000627471	0.000419111
D_0__Bacteria	Proteobacteria	Betaproteobacteria	Rhodocyclales	Rhodocyclaceae	Propionivibrio	-	-	-	-	-	-	-	-	-	-	-	-	-	-	-	-	4.99226e-05	0	0	0	5.49843e-05	0	0	0	0	0	0	6.31552e-05	0	0	0	0	0.000209922	0	0	0	0	0	0	0	0	0	0.000125494	0
D_0__Bacteria	Proteobacteria	Deltaproteobacteria	GR-WP33-30	uncultured Firmicutes bacterium	uncultured Firmicutes bacterium	-	-	-	-	-	-	-	-	-	-	-	-	-	-	-	-	4.99226e-05	2.91503e-05	0.000113404	0	0	0	0	8.97666e-05	0.00029383	0	8.53825e-05	0.00053682	0.000255918	0.000159236	0	3.88063e-05	0	0	7.05144e-05	3.30775e-05	6.11284e-05	0.000106729	0	0	5.90493e-05	0	6.27471e-05	0
D_0__Bacteria	Proteobacteria	Gammaproteobacteria	Oceanospirillales	CrystalBog021C3	uncultured bacterium	-	-	-	-	-	-	-	-	-	-	-	-	-	-	-	-	4.99226e-05	2.91503e-05	0	0	0	0	9.66744e-05	0	0	0	0	0	4.2653e-05	0	0	0	0	0.000441761	0	0	0	0.000106729	0	0	0	0	0	0
D_0__Bacteria	Proteobacteria	TA18	uncultured Acidobacteria bacterium	uncultured Acidobacteria bacterium	uncultured Acidobacteria bacterium	-	-	-	-	-	-	-	-	-	-	-	-	-	-	-	-	4.99226e-05	2.91503e-05	0	0	0	0	0	0	0	6.98666e-05	0	0	0	0	0	0	0	0	7.05144e-05	0	6.11284e-05	0	0	4.86594e-05	0	0.000270709	0.000250988	0.000279408
D_0__Bacteria	Proteobacteria	TA18	uncultured Firmicutes bacterium	uncultured Firmicutes bacterium	uncultured Firmicutes bacterium	-	-	-	-	-	-	-	-	-	-	-	-	-	-	-	-	4.99226e-05	2.91503e-05	0	0	0	0.000229463	9.66744e-05	0	0.000146915	0	0	0	0	0	0	0.000155225	0	0	0	3.30775e-05	0	0	0	4.86594e-05	0.000118099	0.000135355	0.000125494	0
D_0__Bacteria	Proteobacteria	TA18	uncultured forest soil bacterium	uncultured forest soil bacterium	uncultured forest soil bacterium	-	-	-	-	-	-	-	-	-	-	-	-	-	-	-	-	4.99226e-05	0	0	0	0	0	0	0	0	0	0	0	0	0	0	0	0.000139948	0	3.52572e-05	0	0	0	0	0	0	0	0.000313735	0.000209556
D_0__Bacteria	TM6	uncultured proteobacterium	uncultured proteobacterium	uncultured proteobacterium	uncultured proteobacterium	-	-	-	-	-	-	-	-	-	-	-	-	-	-	-	-	4.99226e-05	0	0	0	0	0	0	0	0	0	0	9.47329e-05	0	0	0	0	0	4.90846e-05	0	0	0	0	0	0	0.000118099	0	0.000125494	0.00034926
D_0__Bacteria	Verrucomicrobia	OPB35 soil group	Unknown Order	Unknown Family	Pedosphaera	-	-	-	napA	-	nirK	-	-	-	-	-	-	-	-	-	-	4.99226e-05	0.000903658	0.00158766	0.000255059	0.000604828	0.000764877	0.000676721	0.000359066	0.000979432	0.000978132	0.00102459	9.47329e-05	0.000554489	0.000716561	0.000250219	0.00190151	0.00202925	0.0012762	0.002468	0.000992326	0.0017116	0.00154757	0.00267125	0.00209236	0.00118099	0.00153402	0.000690218	0.00160659
D_0__Bacteria	Verrucomicrobia	Spartobacteria	Chthoniobacterales	Xiphinematobacteraceae	Candidatus Xiphinematobacter	-	-	-	-	-	-	-	-	-	-	-	-	-	-	-	-	4.99226e-05	0	0.000113404	0	0	0	0	0	0	0	0	0	4.2653e-05	0	0	0.00135822	0.000839689	0.000294507	0.000282058	0.00026462	0.000366771	0.000320188	0.00171723	0.000973189	0.00106289	0.00207544	0.000878459	0.00139704
D_0__Bacteria	Verrucomicrobia	Verrucomicrobiae	Verrucomicrobiales	DEV007	uncultured bacterium	-	-	-	-	-	-	-	-	-	-	-	-	-	-	-	-	4.99226e-05	0	0	0	0	0	0	0	0.000146915	0	0	0	4.2653e-05	0.000398089	0	0	0	0	0	0	0	0	0	0	0	0	0	0
D_0__Bacteria	WD272	uncultured cyanobacterium	uncultured cyanobacterium	uncultured cyanobacterium	uncultured cyanobacterium	-	-	-	-	-	-	-	-	-	-	-	-	-	-	-	-	4.99226e-05	5.83005e-05	0.000453618	0	0.000164953	0.000229463	0	8.97666e-05	0	0	0	9.47329e-05	0	0	0	0.000116419	0	0	0.000105772	0.000198465	0	0	0	4.86594e-05	0	0.000180473	0.000250988	0
D_0__Archaea	Euryarchaeota	Halobacteria	Halobacteriales	Deep Sea Hydrothermal Vent Gp 6(DHVEG-6)	uncultured methanogenic archaeon	-	-	-	-	-	-	-	-	-	-	-	-	-	-	-	-	0	0	0	0	0	0	0.000386698	0	0	0	0	0	0	0	0	0	0	0	0	0	0	0	0	0	0	0	0	0
D_0__Archaea	Euryarchaeota	Thermoplasmata	Thermoplasmatales	Terrestrial Miscellaneous Gp(TMEG)	mine drainage metagenome	-	-	-	-	-	-	-	-	-	-	-	-	-	-	-	-	0	5.83005e-05	0	0	5.49843e-05	0	0	0	0	0	0	0	0.000127959	0.000557325	0	0	0.000139948	9.81691e-05	7.05144e-05	0.000198465	0	0	0	0	5.90493e-05	4.51182e-05	0	0
D_0__Archaea	Euryarchaeota	Thermoplasmata	Thermoplasmatales	Terrestrial Miscellaneous Gp(TMEG)	uncultured archaeon	-	-	-	-	-	-	-	-	-	-	-	-	-	-	-	-	0	0.000262352	0	0	0.000659812	0	0	0.0002693	0.000440744	0	0	0.000315776	0.00102367	0.000796178	0	0.000116419	0.000279896	0.00103078	0.000705144	0.00109156	6.11284e-05	0.000747105	0	9.73189e-05	0.000236197	0.000451182	0.000501977	0.000139704
D_0__Archaea	Euryarchaeota	Thermoplasmata	Thermoplasmatales	Terrestrial Miscellaneous Gp(TMEG)	uncultured methanogenic archaeon	-	-	-	-	-	-	-	-	-	-	-	-	-	-	-	-	0	0	0	0	0	0	0	0	0	0	0	0	0	0	0	0	0	0	0	6.61551e-05	0	0	0	0	0	0	0	0
D_0__Archaea	Thaumarchaeota	Soil Crenarchaeotic Group(SCG)	uncultured archaeon	uncultured archaeon	uncultured archaeon	-	-	-	-	-	-	-	-	-	-	-	-	-	-	-	-	0	8.74508e-05	0	0	5.49843e-05	0	0	0	0	0	0	0	0.000170612	7.96178e-05	0	0.000349257	0.000349871	0.000441761	0.000528858	0.000595396	0	0	0.000381607	0.000389275	0	0.000270709	0.000313735	0
D_0__Archaea	Thaumarchaeota	Soil Crenarchaeotic Group(SCG)	uncultured crenarchaeote	uncultured crenarchaeote	uncultured crenarchaeote	-	-	-	-	-	-	-	-	-	-	-	-	-	-	-	-	0	0	0	0	0	0	0	0	0	0	0	0	0	0	0	0	0	0	0	0	0	0	0	0	0.000118099	0	0	0
D_0__Archaea	Thaumarchaeota	South African Gold Mine Gp 1(SAGMCG-1)	uncultured archaeon	uncultured archaeon	uncultured archaeon	-	-	-	-	-	-	-	-	-	-	-	-	-	-	-	-	0	0	0	0	0	0	0	0	0	0	0	0	0	0.000159236	0	0	0	9.81691e-05	0	6.61551e-05	0	5.33646e-05	0	0	0	4.51182e-05	0	0
D_0__Archaea	Thaumarchaeota	terrestrial group	uncultured archaeon	uncultured archaeon	uncultured archaeon	-	-	-	-	-	-	-	-	-	-	-	-	-	-	-	-	0	0.000174902	0.000113404	0	0.000109969	0.000611901	0	0.0005386	0.00029383	0	0	9.47329e-05	0.000383877	0.000238854	0.000250219	0.000116419	0	0.000490846	3.52572e-05	0.000661551	6.11284e-05	0.000480282	0.000190803	0.000437935	0.000413345	0.000586537	0.000188241	6.98519e-05
D_0__Bacteria	Acidobacteria	Acidobacteria	Acidobacteriales	Acidobacteriaceae (Subgroup 1)	Edaphobacter	-	-	-	-	-	-	-	-	-	-	-	-	-	-	-	-	0	0.000349803	0.000113404	0.000170039	0.000164953	0.000152975	0.000193349	0.000718133	9.79432e-05	6.98666e-05	0.000939208	0.000157888	0.000213265	0.000159236	0.000688102	0.00112538	0.000209922	0.000490846	0.0002468	0.000529241	0.000305642	0.000266823	0.00496089	0.00253029	0.00165338	0.00171449	0.00225889	0.00216541
D_0__Bacteria	Acidobacteria	Acidobacteria	Acidobacteriales	Acidobacteriaceae (Subgroup 1)	uncultured Acidobacteria bacterium	-	-	-	-	-	-	-	-	-	-	-	-	-	-	-	-	0	5.83005e-05	0	0.000510117	0.000274922	0.000229463	0	0.000359066	0	0.000349333	0	0.00012631	0	0	6.25547e-05	0.000194032	0	0	0	6.61551e-05	0	5.33646e-05	0.000190803	9.73189e-05	5.90493e-05	0.000135355	0.000188241	0
D_0__Bacteria	Acidobacteria	Acidobacteria	Acidobacteriales	Acidobacteriaceae (Subgroup 1)	uncultured Acidobacteriaceae bacterium	-	-	-	-	-	-	-	-	-	-	-	-	-	-	-	-	0	0	0	0	0.000109969	0	0	0	0	0	0	0	0	0	0	0	0	4.90846e-05	0	0	0.000183385	0	0.00057241	9.73189e-05	0.000118099	0	0	0
D_0__Bacteria	Acidobacteria	Acidobacteria	Subgroup 12	uncultured bacterium	uncultured bacterium	-	-	-	-	-	-	-	-	-	-	-	-	-	-	-	-	0	0	0	0	0	0	0	0	0	0	0	0	0	0	0	0	0	4.90846e-05	0	3.30775e-05	0	0.000106729	0	4.86594e-05	0.000118099	0.000180473	0	0
D_0__Bacteria	Acidobacteria	Acidobacteria	Subgroup 13	uncultured Acidobacteria bacterium	uncultured Acidobacteria bacterium	-	-	-	-	-	-	-	-	-	-	-	-	-	-	-	-	0	5.83005e-05	0	0	0	0	0	0	9.79432e-05	6.98666e-05	0	0	4.2653e-05	0.000318471	0	0.000194032	0.000209922	9.81691e-05	0.000176286	0.00026462	0	0.000266823	0	0.000291957	0	0.000315827	0	0.000139704
D_0__Bacteria	Acidobacteria	Acidobacteria	Subgroup 13	uncultured Holophaga sp.	uncultured Holophaga sp.	-	-	-	-	-	-	-	-	-	-	-	-	-	-	-	-	0	0	0	0	0	0	0	0	0	0	0	0	0	0	0	0	0	0.000441761	0	0	0	0	0	0	0	0	0	0
D_0__Bacteria	Acidobacteria	Acidobacteria	Subgroup 13	uncultured forest soil bacterium	uncultured forest soil bacterium	-	-	-	-	-	-	-	-	-	-	-	-	-	-	-	-	0	0	0	0	0	0	0	0	0	0	0	0	0	0	0	0	0	0	0	0	0	0	0.00057241	0	0	0	0	0
D_0__Bacteria	Acidobacteria	Acidobacteria	Subgroup 15	uncultured Acidobacteria bacterium	uncultured Acidobacteria bacterium	-	-	-	-	-	-	-	-	-	-	-	-	-	-	-	-	0	0	0	0	0	0	0	0	0	0	0	0	0	0	0	0	0	0	0	0	0	0	0	4.86594e-05	0	4.51182e-05	0	0.000139704
D_0__Bacteria	Acidobacteria	Acidobacteria	Subgroup 15	uncultured bacterium	uncultured bacterium	-	-	-	-	-	-	-	-	-	-	-	-	-	-	-	-	0	0	0	0	5.49843e-05	0	0	0	0	0	8.53825e-05	0	0	0	0	7.76126e-05	0	0	0.000176286	6.61551e-05	0	5.33646e-05	0	4.86594e-05	5.90493e-05	0.000225591	6.27471e-05	0.000209556
D_0__Bacteria	Acidobacteria	Acidobacteria	Subgroup 17	uncultured bacterium	uncultured bacterium	-	-	-	-	-	-	-	-	-	-	-	-	-	-	-	-	0	0	0	0	0	0	0	0	0	0	0	0	0	0	0	3.88063e-05	0.000139948	0	0	0	0	0	0	0	0	0.00103772	0.000125494	0
D_0__Bacteria	Acidobacteria	Acidobacteria	Subgroup 2	bacterium enrichment culture clone auto150_4W	bacterium enrichment culture clone auto150_4W	-	-	-	-	-	-	-	-	-	-	-	-	-	-	-	-	0	0.00160326	0	0	0.000824765	0.000152975	9.66744e-05	0.00116697	0.00029383	0.000139733	0	0	0.0014502	0.000796178	0	0	0.000139948	0.000245423	0.000176286	0.00301006	0	0	0	0.000194638	0	0.00121819	0.000250988	0
D_0__Bacteria	Acidobacteria	Acidobacteria	Subgroup 2	uncultured bacterium KF/GS-JG36-31	uncultured bacterium KF/GS-JG36-31	-	-	-	-	-	-	-	-	-	-	-	-	-	-	-	-	0	0.000204052	0.000113404	0	0.000329906	0.000152975	0	0	0	0	0	0	0.000127959	0.000159236	0	0	0	0	0	0	0	0	0	0	0	0	0	0
D_0__Bacteria	Acidobacteria	Acidobacteria	Subgroup 4	Elev-16S-573	uncultured bacterium	-	-	-	-	-	-	-	-	-	-	-	-	-	-	-	-	0	0	0	0	0	0	0	0	0	0	0	0	0.000127959	0	0	0	0	0	0	0	0	0	0	0	0	0.000180473	0	0
D_0__Bacteria	Acidobacteria	Acidobacteria	Subgroup 4	RB41	uncultured Acidobacterium sp.	-	-	-	-	-	-	-	-	-	-	-	-	-	-	-	-	0	0	0	0	0	0	0	0	0	0	0	0	0	0	0	0	0	0	0	0	0	0	0	0	0	0	0	0.000209556
D_0__Bacteria	Acidobacteria	Acidobacteria	Subgroup 5	uncultured Acidobacteria bacterium	uncultured Acidobacteria bacterium	-	-	-	-	-	-	-	-	-	-	-	-	-	-	-	-	0	0	0	0	0	0	0	0	0	0	0	0	0	0	0	0	0	0	0	0	0	0	0	0	5.90493e-05	9.02364e-05	0	0
D_0__Bacteria	Acidobacteria	Acidobacteria	Subgroup 6	uncultured Acidobacteria bacterium	uncultured Acidobacteria bacterium	-	-	-	-	-	-	-	-	-	-	-	-	-	-	-	-	0	0	0	0	0	0	0	0	0	0	8.53825e-05	0	0	0	0	0.0012418	0.00118956	0.000392677	0.000775658	0.00013231	0.000611284	0.000640376	0.00152643	0.000194638	0.000118099	0.00302292	0.000627471	0.000558815
D_0__Bacteria	Acidobacteria	Acidobacteria	Subgroup 6	uncultured Acidobacteriales bacterium	uncultured Acidobacteriales bacterium	-	-	-	-	-	-	-	-	-	-	-	-	-	-	-	-	0	0	0	0	0	0	0	0	0	0	0	0	0	0	0	0	0	0.000147254	7.05144e-05	6.61551e-05	0	0.000106729	0.00057241	4.86594e-05	0	0.000270709	0	0
D_0__Bacteria	Acidobacteria	Acidobacteria	Subgroup 6	uncultured bacterium	uncultured bacterium	-	-	-	-	-	-	-	-	-	-	-	-	-	-	-	-	0	0.000116601	0	0	0.000109969	0.000152975	0	0	0	6.98666e-05	0.000170765	9.47329e-05	0.000170612	7.96178e-05	0	0.000388063	0.000839689	0.000834438	0.000599372	0.00138926	0.000305642	0.00128075	0.000954016	0.00184906	0.00106289	0.00184985	0.000941206	0.000209556
D_0__Bacteria	Acidobacteria	Acidobacteria	Subgroup 6	uncultured gamma proteobacterium	uncultured gamma proteobacterium	-	-	-	-	-	-	-	-	-	-	-	-	-	-	-	-	0	0	0	0	0	0	0	0	0	0	0	0	0	0	0	0	0	0	0.000105772	0	0	0	0	0	0	0	0	0
D_0__Bacteria	Acidobacteria	Acidobacteria	Subgroup 6	uncultured proteobacterium	uncultured proteobacterium	-	-	-	-	-	-	-	-	-	-	-	-	-	-	-	-	0	0	0	0	0	0	0	0	0	0	0	0	0	0	0	0	0	0	7.05144e-05	0	0	0	0	0	0	0	0	0
D_0__Bacteria	Acidobacteria	Holophagae	Holophagales	Holophagaceae	uncultured	-	-	-	-	-	-	-	-	-	-	-	-	-	-	-	-	0	2.91503e-05	0	0	0.000109969	0	0	0	0	0	0	0	0	0	0	0	0	0	0	0	0	0	0	0	0	0	0	0
D_0__Bacteria	Acidobacteria	Holophagae	Subgroup 10	ABS-19	Acidobacteria bacterium WY67	-	-	-	-	-	-	-	-	-	-	-	-	-	-	-	-	0	0	0	0	0	0	0	0	0	0	0	0	0	0	0	0	0	0	3.52572e-05	0	0.000122257	0	0	9.73189e-05	0	0	0	0
D_0__Bacteria	Acidobacteria	Holophagae	Subgroup 10	ABS-19	uncultured Holophaga sp.	-	-	-	-	-	-	-	-	-	-	-	-	-	-	-	-	0	0	0	0	0	0	0	0	0	0	0	0	0	0	0	0	0	0	0	3.30775e-05	0	0	0	0	0	0	0	0
D_0__Bacteria	Acidobacteria	Holophagae	Subgroup 10	ABS-19	uncultured bacterium	-	-	-	-	-	-	-	-	-	-	-	-	-	-	-	-	0	0	0	0	0	0	0	0	0	0	0	0	0	0	0	7.76126e-05	0.000139948	0	0	0	0.000122257	0	0	0	0	0	0	0.000209556
D_0__Bacteria	Acidobacteria	Holophagae	Subgroup 10	ABS-19	uncultured soil bacterium	-	-	-	-	-	-	-	-	-	-	-	-	-	-	-	-	0	0	0	0	0	0	0	0	0	0	0	0	0	0	0	0	0	0	7.05144e-05	0	0.000305642	0	0.000190803	0	0	0	6.27471e-05	0
D_0__Bacteria	Acidobacteria	Holophagae	Subgroup 7	uncultured bacterium	uncultured bacterium	-	-	-	-	-	-	-	-	-	-	-	-	-	-	-	-	0	0	0	0	0	0	0	0	0	0	0	0	0	0	0	0.000116419	0	0	0	0	0.000122257	0.000106729	0	0.000145978	0	0	0	0
D_0__Bacteria	Acidobacteria	Holophagae	Subgroup 7	uncultured proteobacterium	uncultured proteobacterium	-	-	-	-	-	-	-	-	-	-	-	-	-	-	-	-	0	0	0	0	0	0	0	0	0	0	0	0	0	0	0	0	0	0	0	0	0	0	0	0	0	9.02364e-05	0	0
D_0__Bacteria	Actinobacteria	Acidimicrobiia	Acidimicrobiales	Acidimicrobiaceae	CL500-29 marine group	-	-	-	-	-	-	-	-	-	-	-	-	-	-	-	-	0	0	0	0	0	0	0	0	0	0	0	0	0	0	0	0	0	0	0	0	0.000122257	0	0	0	0	0	0	0
D_0__Bacteria	Actinobacteria	Acidimicrobiia	Acidimicrobiales	Acidimicrobiaceae	Ferrithrix	-	-	-	-	-	-	-	-	-	-	-	-	-	-	-	-	0	0	0	0	0	0	0	0	0	0.000139733	0	0	0	0	0	0	0	0	0	0	0	0	0	0	0	0	0	0
D_0__Bacteria	Actinobacteria	Acidimicrobiia	Acidimicrobiales	Acidimicrobiaceae	uncultured	-	-	-	-	-	-	-	-	-	-	-	-	-	-	-	-	0	0	0	0	0	0	0	0	0	0	0	0	0	0	0	0	0	0	0	0	0	0	0	0	0	0	0	0
D_0__Bacteria	Actinobacteria	Acidimicrobiia	Acidimicrobiales	Acidimicrobiales Incertae Sedis	Candidatus Microthrix	-	-	-	-	-	-	-	-	-	-	-	-	-	-	-	-	0	0	0	0	0	0	0	0	0	0	0	0	0	0	0	0	0	0	0	3.30775e-05	0.000183385	0	0.000381607	0	0	0	0	0
D_0__Bacteria	Actinobacteria	Acidimicrobiia	Acidimicrobiales	Iamiaceae	Iamia	-	-	-	-	-	-	-	-	-	-	-	-	-	-	-	-	0	0	0	0	0	0	0	0	0	0	0	0	0.000170612	0	0	7.76126e-05	0.000419845	0	0.000458344	0.000198465	6.11284e-05	0.000213459	0.000381607	0.000145978	0	4.51182e-05	6.27471e-05	0.000209556
D_0__Bacteria	Actinobacteria	Acidimicrobiia	Acidimicrobiales	uncultured	bacterium enrichment culture clone auto222_4W	-	-	-	-	-	-	-	-	-	-	-	-	-	-	-	-	0	0.000116601	0	0	0	0	0	0	0	6.98666e-05	0	0.00012631	0.000127959	0	0.000125109	0	0	9.81691e-05	7.05144e-05	6.61551e-05	0	0.000160094	0	0.000145978	0.000177148	0	0	0
D_0__Bacteria	Actinobacteria	Acidimicrobiia	Acidimicrobiales	uncultured	bacterium enrichment culture clone auto8_4W	-	-	-	-	-	-	-	-	-	-	-	-	-	-	-	-	0	0	0	0	0	0	0	0	0	0	0	3.15776e-05	0	0	0	3.88063e-05	0	0	0	0	0	0	0	0	0	0	0	0
D_0__Bacteria	Actinobacteria	Acidimicrobiia	Acidimicrobiales	uncultured	uncultured bacterium DA079	-	-	-	-	-	-	-	-	-	-	-	-	-	-	-	-	0	0	0	0	0	0	0	0	0	0	0	0	0	0	0	0	0	0	0.000105772	0	0	0	0	0	0	0	0	0
D_0__Bacteria	Actinobacteria	Actinobacteria	Bifidobacteriales	Bifidobacteriaceae	Bifidobacterium	-	-	-	-	-	-	-	-	-	-	-	-	ureA	-	-	-	0	0	0	0	0	0	0	0.000179533	0	0	0	0	0	0	0	0	0	0	0	0	0	0	0	0	0	0	0	0
D_0__Bacteria	Actinobacteria	Actinobacteria	Catenulisporales	Catenulisporaceae	Catenulispora	-	-	-	napA	narG	-	-	-	-	-	-	-	ureA	-	-	-	0	2.91503e-05	0	0.000340078	0	0	0	0	0	0	0	0	0	0	0	0	0	0	0	0.000198465	0	0.000747105	0	4.86594e-05	0	0.000451182	0	0
D_0__Bacteria	Actinobacteria	Actinobacteria	Corynebacteriales	Corynebacteriaceae	Corynebacterium	-	-	-	napA	narG	nirK	-	norB	-	nrfA	-	-	ureA	-	-	-	0	0	0	0	0	0	0	0.000179533	0	0	0	0	0	0	0	0	0.000559793	0.00122711	0	0	0	0	0	0	0	0	0.000125494	0
D_0__Bacteria	Actinobacteria	Actinobacteria	Corynebacteriales	Corynebacteriaceae	uncultured	-	-	-	-	-	-	-	-	-	-	-	-	-	-	-	-	0	0	0	0	0.000109969	0	0	0	0	0	0	0	0	0	0	0	0	0	0	3.30775e-05	0	0	0	0	0	0	0	0
D_0__Bacteria	Actinobacteria	Actinobacteria	Corynebacteriales	Nocardiaceae	Skermania	-	-	-	-	-	-	-	-	-	-	-	-	-	-	-	-	0	0	0	0	0	0	0	0	0	0	0	0	0	0	0	0	0	0	0	0	0	0	0	0	0	0	0	0
D_0__Bacteria	Actinobacteria	Actinobacteria	Corynebacteriales	Nocardiaceae	Williamsia	-	-	-	napA	narG	-	-	-	-	-	-	-	ureA	-	-	-	0	0	0	0	0	0	0	0	0	0	0	0	0	0	0	0	0	0	0	0	0	0	0	0.000729891	0	0.000135355	0	0
D_0__Bacteria	Actinobacteria	Actinobacteria	Corynebacteriales	Segniliparaceae	Segniliparus	-	-	-	napA	-	-	-	-	-	-	-	-	ureA	-	-	-	0	0	0	0	0	0	0	0	0	0	0	0.000189466	4.2653e-05	0	0	0	0	0	0	0	0	0	0	4.86594e-05	0	0	0	0
D_0__Bacteria	Actinobacteria	Actinobacteria	Corynebacteriales	uncultured	uncultured Mycobacterium sp.	-	-	-	-	-	-	-	-	-	-	-	-	-	-	-	-	0	2.91503e-05	0	8.50196e-05	5.49843e-05	0	0	0	9.79432e-05	0.000139733	8.53825e-05	3.15776e-05	0	0	6.25547e-05	0	0	0	0.000105772	0	0.000183385	0	0	4.86594e-05	5.90493e-05	0	0	0.000279408
D_0__Bacteria	Actinobacteria	Actinobacteria	Corynebacteriales	uncultured	uncultured bacterium	-	-	-	-	-	-	-	-	-	-	-	-	-	-	-	-	0	0	0	0	0	0	0.000193349	0	0	0.0002096	8.53825e-05	0	0.000170612	0	0.000125109	0	0	0	7.05144e-05	3.30775e-05	6.11284e-05	0.000160094	0.00057241	4.86594e-05	0	9.02364e-05	0	6.98519e-05
D_0__Bacteria	Actinobacteria	Actinobacteria	Frankiales	Cryptosporangiaceae	Cryptosporangium	-	-	-	napA	-	-	-	-	-	-	-	-	ureA	-	-	-	0	0	0	0	0	0	0	0	0	0	0	0	0	0	0	0	0	0	7.05144e-05	0	0	0	0	0	0	0	0	0
D_0__Bacteria	Actinobacteria	Actinobacteria	Frankiales	Cryptosporangiaceae	Fodinicola	-	-	-	-	-	-	-	-	-	-	-	-	-	-	-	-	0	0	0	0	0	0	0	0	0	0	0	0	0	0	0	0	0	0	0	0	0	0	0	0	0	0	0	0
D_0__Bacteria	Actinobacteria	Actinobacteria	Frankiales	Frankiaceae	Frankia	-	-	-	napA	-	nirK	-	-	-	-	nifH	nifD	ureA	-	-	-	0	0	0	0	0	0	0	0	0	0	0	0	0	0	0.000125109	0.000349257	0	0	0	3.30775e-05	6.11284e-05	0.000266823	0	0	5.90493e-05	0.000135355	0.000188241	0
D_0__Bacteria	Actinobacteria	Actinobacteria	Frankiales	Geodermatophilaceae	Blastococcus	-	-	-	napA	narG	-	-	-	-	-	-	-	-	-	-	-	0	0	0	0	0	0	0	0	0	0	0	0	0	0	0	7.76126e-05	0	0	0	0	0	0	0	0	0	0	0	0
D_0__Bacteria	Actinobacteria	Actinobacteria	Frankiales	Geodermatophilaceae	Geodermatophilus	-	-	-	napA	-	-	-	-	-	-	-	-	ureA	-	-	-	0	0	0	0	0	0	0	0	0	0	0	0	0	0	0	0	0	0	0	0	0	0.000106729	0	0	0	0	0	0
D_0__Bacteria	Actinobacteria	Actinobacteria	Frankiales	Nakamurellaceae	Nakamurella	-	-	-	napA	narG	-	-	-	-	-	-	-	ureA	-	-	-	0	0	0	0	0	7.64877e-05	0	0.000179533	0	0.000139733	0	0	4.2653e-05	7.96178e-05	0.000625547	7.76126e-05	0.000489819	0	0.000105772	0.000430008	0.000305642	0.000640376	0.000763213	0.000486594	0	0.000451182	0.000188241	0.00034926
D_0__Bacteria	Actinobacteria	Actinobacteria	Frankiales	Sporichthyaceae	Sporichthya	-	-	-	-	-	-	-	-	-	-	-	-	-	-	-	-	0	0	0.000453618	0.000170039	0	0	0	0	0.00029383	0.000139733	0	6.31552e-05	0	0	0	0.000116419	0	0	0	9.92326e-05	0	0.000106729	0.000190803	4.86594e-05	0	9.02364e-05	0.000250988	0.000139704
D_0__Bacteria	Actinobacteria	Actinobacteria	Frankiales	Sporichthyaceae	hgcI clade	-	-	-	-	-	-	-	-	-	-	-	-	-	-	-	-	0	0	0	0	0	0	0	0.000179533	0	0	0	0	0	0	0	0	0	0	0	0	0	0	0	0	0	0	0	0
D_0__Bacteria	Actinobacteria	Actinobacteria	Frankiales	Sporichthyaceae	uncultured	-	-	-	-	-	-	-	-	-	-	-	-	-	-	-	-	0	0	0	0	0	0	0	0	0	0	0	9.47329e-05	0.000127959	0	6.25547e-05	0.000116419	0.000209922	0.000147254	0.000528858	0.000529241	0.000122257	0.000320188	0	0.000340616	0	0.000315827	0.000188241	0
D_0__Bacteria	Actinobacteria	Actinobacteria	Frankiales	uncultured	Actinomycetales str. Ellin143	-	-	-	-	-	-	-	-	-	-	-	-	-	-	-	-	0	0	0	0	0	0	0	8.97666e-05	0	0	0	0	0	0	6.25547e-05	0	0	0	0	0	0	0	0	0	0	0	0	0
D_0__Bacteria	Actinobacteria	Actinobacteria	Frankiales	uncultured	uncultured bacterium	-	-	-	-	-	-	-	-	-	-	-	-	-	-	-	-	0	0	0	0	0	0	0	0	0	0	0	0	0	0	0	0	0	0	0.000211543	0.000330775	0.000183385	0	0.000763213	0.000194638	0	0.000135355	6.27471e-05	0
D_0__Bacteria	Actinobacteria	Actinobacteria	Glycomycetales	Glycomycetaceae	Glycomyces	-	-	-	-	-	-	-	-	-	-	-	-	-	-	-	-	0	0	0	0	0.000109969	0	0	0	0	0	0	0	0	0	0	0	0	0	0	0	0	0	0.000381607	0	0	0	0	0
D_0__Bacteria	Actinobacteria	Actinobacteria	Kineosporiales	Kineosporiaceae	Angustibacter	-	-	-	-	narG	-	-	-	-	-	-	-	ureA	-	-	-	0	0	0	0	0	0.000305951	0	0	0	0	0	0	0	0	0	0.000155225	0.000419845	4.90846e-05	0.000740401	0.000430008	0.000611284	0.000320188	0.00057241	0.000194638	0	0.000360946	0.000439229	0
D_0__Bacteria	Actinobacteria	Actinobacteria	Kineosporiales	Kineosporiaceae	Kineosporia	-	-	-	-	-	-	-	-	-	-	-	-	-	-	-	-	0	5.83005e-05	0	0	0	0	0	0	0	0	0	0	0	0	0	7.76126e-05	6.99741e-05	0	0	0.000198465	0	0.000160094	0	0	0	0.000135355	6.27471e-05	0
D_0__Bacteria	Actinobacteria	Actinobacteria	Kineosporiales	Kineosporiaceae	uncultured	-	-	-	-	-	-	-	-	-	-	-	-	-	-	-	-	0	0	0.000113404	0	0	7.64877e-05	0.000193349	0	0	6.98666e-05	0	0	0	0	0	0	0	0	0.000105772	6.61551e-05	0	0.000160094	0	4.86594e-05	0	0	6.27471e-05	0
D_0__Bacteria	Actinobacteria	Actinobacteria	Micrococcales	Cellulomonadaceae	Cellulomonas	-	-	-	napA	narG	-	-	-	-	-	-	-	ureA	-	-	-	0	0	0	0	0	0	0	0	0	0	0	0	0	0	0	0.000116419	0.000139948	0.000589015	0.000211543	3.30775e-05	0.000489027	0	0.000763213	0	0	0.000135355	0.000188241	0
D_0__Bacteria	Actinobacteria	Actinobacteria	Micrococcales	Cellulomonadaceae	Oerskovia	-	-	-	-	narG	-	-	-	-	-	-	-	ureA	-	-	-	0	0	0	0	0	0	0	0	0	0	0	0	0	0	0	0	0	0	0	0	0	0	0	9.73189e-05	0	0	0	0
D_0__Bacteria	Actinobacteria	Actinobacteria	Micrococcales	Dermacoccaceae	Flexivirga	-	-	-	-	-	-	-	-	-	-	-	-	-	-	-	-	0	0	0	0	0	0	0	0	0	0	0	6.31552e-05	0	0	0	0	0	0	0	0	0	0	0	0	0	0	0	0
D_0__Bacteria	Actinobacteria	Actinobacteria	Micrococcales	Dermacoccaceae	Kytococcus	-	-	-	-	-	-	-	-	-	-	-	-	-	-	-	-	0	0	0	0	0	0	0	0	0	0	0	0	0	0	0	0	0.000139948	0	0	0	0	0	0	0	0	0	0	0
D_0__Bacteria	Actinobacteria	Actinobacteria	Micrococcales	Intrasporangiaceae	Oryzihumus	-	-	-	-	-	-	-	-	-	-	-	-	-	-	-	-	0	0	0	0	0	0	0	0	0	0	0	0	0	0	0	0.000116419	0	0	0	0	0	0	0	0	0.000295247	0.000180473	0.000125494	0
D_0__Bacteria	Actinobacteria	Actinobacteria	Micrococcales	Microbacteriaceae	Agromyces	-	-	-	napA	narG	-	-	-	-	-	nifH	-	ureA	-	-	-	0	0	0	0	0	0	0	0	0	0	0	0	0	0	0	0.000194032	0	0.000196338	0	0	0.000122257	0.000106729	0	0	0	0	0	0
D_0__Bacteria	Actinobacteria	Actinobacteria	Micrococcales	Microbacteriaceae	Amnibacterium	-	-	-	-	-	-	-	-	-	-	-	-	-	-	-	-	0	0	0	0	0	0	0	0	0	0	0.000170765	0	0	0	0	0	6.99741e-05	0	0	0	0	0	0	4.86594e-05	0	0	0	0.000139704
D_0__Bacteria	Actinobacteria	Actinobacteria	Micrococcales	Microbacteriaceae	Diaminobutyricimonas	-	-	-	-	-	-	-	-	-	-	-	-	-	-	-	-	0	0	0	0	0	0	0.000193349	0	0	0	8.53825e-05	0	0	0	0	0.000232838	0.000139948	0	0.000105772	0.00013231	6.11284e-05	0	0	0.000194638	0.000118099	0.000631655	6.27471e-05	0.000279408
D_0__Bacteria	Actinobacteria	Actinobacteria	Micrococcales	Microbacteriaceae	Frondihabitans	-	-	-	napA	-	-	-	-	-	-	-	-	-	-	-	-	0	0	0	0	0	0	0	0	0	0	0	0	0	0	0	0	0	0	7.05144e-05	0	0.000183385	0	0	0	0	4.51182e-05	0	0
D_0__Bacteria	Actinobacteria	Actinobacteria	Micrococcales	Microbacteriaceae	Homoserinimonas	-	-	-	-	-	-	-	-	-	-	-	-	-	-	-	-	0	0	0	0	0	0	0	0	0	0	0	0	0	0	0	0	0	0	0	0	0	0	0	0	0	0	0	0
D_0__Bacteria	Actinobacteria	Actinobacteria	Micrococcales	Microbacteriaceae	Leifsonia	-	-	-	napA	narG	-	-	-	-	-	-	-	-	-	-	-	0	0	0	0.000170039	0	0	0	0	0	0	0	0	4.2653e-05	0	0	0	6.99741e-05	0	0	9.92326e-05	0.000244514	0	0	0.000145978	0	4.51182e-05	0	6.98519e-05
D_0__Bacteria	Actinobacteria	Actinobacteria	Micrococcales	Microbacteriaceae	Lysinimonas	-	-	-	-	-	-	-	-	-	-	-	-	-	-	-	-	0	5.83005e-05	0	0	0	0	0.000193349	0	4.89716e-05	0	0.000256148	0	0	0	0.000250219	3.88063e-05	0.000139948	0	0.000176286	9.92326e-05	0.000611284	0.000426917	0	0.000243297	5.90493e-05	9.02364e-05	0.000188241	0.000419111
D_0__Bacteria	Actinobacteria	Actinobacteria	Micrococcales	Microbacteriaceae	Pseudoclavibacter	-	-	-	-	-	-	-	-	-	-	-	-	-	-	-	-	0	0	0.000226809	0	0	0	0	0	0	0	0	0	0	0	0	0	0	0	0	0	0	0	0	0	0	0	0.000125494	0
D_0__Bacteria	Actinobacteria	Actinobacteria	Micrococcales	Microbacteriaceae	Subtercola	-	-	-	-	-	-	-	-	-	-	-	-	-	-	-	-	0	0	0	0	0	0	0	0	0	0	0	0	0	0	0	3.88063e-05	0	0	0	0	6.11284e-05	0	0.000381607	0	0	0.000180473	0	0
D_0__Bacteria	Actinobacteria	Actinobacteria	Micrococcales	Micrococcaceae	Arthrobacter	-	-	-	napA	narG	-	-	-	-	-	nifH	-	ureA	dsrA	-	-	0	0	0	0	5.49843e-05	0	0	0	0.00029383	0.0002096	0.00034153	0	0.000127959	0.000159236	0.000250219	3.88063e-05	0.000489819	0.000147254	0.000105772	0.000198465	0.000427899	0.000213459	0.000381607	0.000924529	0.000118099	0.0004963	0.000125494	0.000698519
D_0__Bacteria	Actinobacteria	Actinobacteria	Micrococcales	Micrococcaceae	Micrococcus	-	-	-	-	-	-	-	-	-	-	nifH	-	ureA	-	-	-	0	0	0	0	0	0	0	0	0	0	0	0	0	0	0	0	0.000349871	0	0	0	0	0	0	0	0	0	0	0
D_0__Bacteria	Actinobacteria	Actinobacteria	Micromonosporales	Micromonosporaceae	Actinoplanes	-	-	-	napA	narG	nirK	-	-	-	-	-	-	ureA	-	-	-	0	0	0	0	0	0.000382438	0	0	0	0	0	0	0	0	0	0	0.000209922	0	0.000528858	0.000330775	0.000427899	0.000320188	0.000381607	0.000243297	0	0	0.000501977	0.000488963
D_0__Bacteria	Actinobacteria	Actinobacteria	Micromonosporales	Micromonosporaceae	Asanoa	-	-	-	napA	-	-	-	-	-	-	-	-	ureA	-	-	-	0	0	0	0.000170039	0	0	0	0	0	0	0	0	0	0	0	0	0	0	0	6.61551e-05	0.000183385	0	0	0	0	0	0	0
D_0__Bacteria	Actinobacteria	Actinobacteria	Micromonosporales	Micromonosporaceae	Micromonospora	-	-	-	napA	narG	nirK	-	-	-	-	nifH	-	ureA	-	-	-	0	0	0	0.000340078	0	0	0	0	0	0	0	0	0	0	0	0	0	0	0	0	0.000183385	0	0	0	0	4.51182e-05	0	0
D_0__Bacteria	Actinobacteria	Actinobacteria	Micromonosporales	Micromonosporaceae	Pilimelia	-	-	-	-	-	-	-	-	-	-	-	-	-	-	-	-	0	0	0	0	0	0	0	0	0	0	0	0	0	0	0	0	0	0	0.000105772	0	0	0	0	0	0	0	0	0
D_0__Bacteria	Actinobacteria	Actinobacteria	Micromonosporales	Micromonosporaceae	uncultured	-	-	-	-	-	-	-	-	-	-	-	-	-	-	-	-	0	0	0	0	0	0	0	0	0	0	0	0	0	0	0	0	0	0	7.05144e-05	0	0	0	0	0	0	0	0	0
D_0__Bacteria	Actinobacteria	Actinobacteria	PeM15	uncultured bacterium	uncultured bacterium	-	-	-	-	-	-	-	-	-	-	-	-	-	-	-	-	0	0	0	0	0	0	0	0	0	0	0	0	0	0	0	0	0	0	0	0	0	0	0	0	0	0	0	0
D_0__Bacteria	Actinobacteria	Actinobacteria	Propionibacteriales	Nocardioidaceae	Marmoricola	-	-	-	napA	-	-	-	-	-	-	-	-	-	-	-	-	0	0	0	0	0.000164953	0.000152975	0	0	0	0	0	0	4.2653e-05	0	0	0.000155225	0	0	0.000211543	0.000165388	0.000122257	0	0	0	0	0	0	0.000419111
D_0__Bacteria	Actinobacteria	Actinobacteria	Propionibacteriales	Nocardioidaceae	Nocardioides	-	-	-	napA	narG	-	-	-	-	-	nifH	-	ureA	-	-	-	0	0	0	0	0	0	0	0	0	0	0	0	0	0	0	3.88063e-05	0	4.90846e-05	0	0	0.000183385	0	0	4.86594e-05	0.000118099	0	0	0
D_0__Bacteria	Actinobacteria	Actinobacteria	Propionibacteriales	Propionibacteriaceae	Haloactinopolyspora	-	-	-	-	-	-	-	-	-	-	-	-	-	-	-	-	0	0	0	0	0	0	0	0	0	0	0	0	0	0	0	0	0	0	3.52572e-05	0	0	0	0	0	0	0	0.000188241	0
D_0__Bacteria	Actinobacteria	Actinobacteria	Propionibacteriales	Propionibacteriaceae	uncultured	-	-	-	-	-	-	-	-	-	-	-	-	-	-	-	-	0	0	0	0	0	0	0	0	0	0	0	0	0	0	0	0	0	0	0	0	6.11284e-05	0.000106729	0	0	0	0	0	0
D_0__Bacteria	Actinobacteria	Actinobacteria	Pseudonocardiales	Pseudonocardiaceae	Amycolatopsis	-	-	-	napA	narG	-	-	-	-	-	-	-	ureA	-	-	-	0	0	0	0	0	0	0	0	0	0	0	0	0	0	0	0	6.99741e-05	0	0	0	0.000122257	0	0	0	0	0	0	0
D_0__Bacteria	Actinobacteria	Actinobacteria	Pseudonocardiales	Pseudonocardiaceae	Crossiella	-	-	-	-	-	-	-	-	-	-	-	-	-	-	-	-	0	0	0	8.50196e-05	0	7.64877e-05	0	0	0	0	0	0	0	0	0	0	0	0	0	0	0	0	0	0	0	0	0	0
D_0__Bacteria	Actinobacteria	Actinobacteria	Pseudonocardiales	Pseudonocardiaceae	Kutzneria	-	-	-	napA	-	-	-	-	-	-	-	-	-	-	-	-	0	0	0	0	0	0	0	0	0	0	0	0	0	0	0	0	0	0	0	0	0	0	0	0	0	9.02364e-05	0	0
D_0__Bacteria	Actinobacteria	Actinobacteria	Pseudonocardiales	Pseudonocardiaceae	Umezawaea	-	-	-	-	-	-	-	-	-	-	-	-	-	-	-	-	0	0	0	0	0	7.64877e-05	0.000193349	0	0.000244858	0	0.00034153	0	0	0	0	0.000155225	0	0	0	0	0	0	0	0	0	0	0	0
D_0__Bacteria	Actinobacteria	Actinobacteria	Streptomycetales	Streptomycetaceae	Kitasatospora	-	-	-	napA	-	-	-	-	-	-	-	-	ureA	-	-	-	0	5.83005e-05	0	0	0	0	0	0	0	0	0	3.15776e-05	0	0	0	3.88063e-05	0	0.000147254	7.05144e-05	0.00013231	0.000122257	0	0.000190803	0	5.90493e-05	0.000135355	0.000250988	0
D_0__Bacteria	Actinobacteria	Actinobacteria	Streptosporangiales	Nocardiopsaceae	Marinactinospora	-	-	-	-	narG	-	-	-	-	-	-	-	-	-	-	-	0	0	0.000226809	0	0	0	0	0	0	0	0	0	0	0	0	0	0	0	0	0	0	0	0	0	0	0	0	0
D_0__Bacteria	Actinobacteria	Actinobacteria	Streptosporangiales	Streptosporangiaceae	Nonomuraea	-	-	-	-	-	-	-	-	-	-	-	-	-	-	-	-	0	0	0	0	0.000109969	0	0	0	0	0	0	0	0	0	0	0	0	0	0	0	0	0	0	0	0	0	0	0
D_0__Bacteria	Actinobacteria	Actinobacteria	Streptosporangiales	Thermomonosporaceae	Actinoallomurus	-	-	-	-	-	-	-	-	-	-	-	-	-	-	-	-	0	0	0	0	0	0	0	0	0	0	0	0	0	0	0	0	0	0	0	0	0.000122257	0	0	0	0	0	0	0
D_0__Bacteria	Actinobacteria	Rubrobacteria	Rubrobacterales	Rubrobacteriaceae	Rubrobacter	-	-	-	napA	narG	nirK	-	-	-	-	-	-	-	-	-	-	0	0	0	0	0	0	0	0	0	0	0	6.31552e-05	0	0	0	3.88063e-05	0	0	0	0	0	0	0	0	0	0	0	0
D_0__Bacteria	Actinobacteria	Thermoleophilia	Gaiellales	Gaiellaceae	Gaiella	-	-	-	-	-	-	-	-	-	-	-	-	-	-	-	-	0	0	0	0	0	0	0	0	0	0.000489066	8.53825e-05	0	4.2653e-05	0	0	0.000155225	0	0	3.52572e-05	0	0	5.33646e-05	0	0	0	0	0	0
D_0__Bacteria	Actinobacteria	Thermoleophilia	Gaiellales	uncultured	bacterium Ellin6517	-	-	-	-	-	-	-	-	-	-	-	-	-	-	-	-	0	0	0	0	0	0	0	0	0	0	0	0	0	0	0	0.000232838	0	0	0.000105772	0.00013231	0	0.000160094	0	4.86594e-05	0	0	0	6.98519e-05
D_0__Bacteria	Actinobacteria	Thermoleophilia	Gaiellales	uncultured	bacterium Ellin7507	-	-	-	-	-	-	-	-	-	-	-	-	-	-	-	-	0	0	0	0.000170039	0	0	0	0	0	0	0	0	0	0	0	0	0	0	0	0	0	0	0	0	0	0	0	0
D_0__Bacteria	Actinobacteria	Thermoleophilia	Gaiellales	uncultured	uncultured Conexibacter sp.	-	-	-	-	-	-	-	-	-	-	-	-	-	-	-	-	0	0	0	0	0	0.000152975	0	0	0	0	0	0	0	0	0	0.000116419	0.000559793	4.90846e-05	0.000740401	0.000595396	0.000427899	0.000480282	0.000190803	0.000145978	0.000177148	0.000135355	6.27471e-05	0.000558815
D_0__Bacteria	Actinobacteria	Thermoleophilia	Gaiellales	uncultured	uncultured Solirubrobacter sp.	-	-	-	-	-	-	-	-	-	-	-	-	-	-	-	-	0	0	0	0	0	0	0	0	0	0	0	0	0	0	0	0	0.000139948	0	0.000423086	0.000198465	0.000122257	0.000106729	0	0	0.000177148	0	0	0
D_0__Bacteria	Actinobacteria	Thermoleophilia	Gaiellales	uncultured	uncultured actinobacterium	-	-	-	-	-	-	-	-	-	-	-	-	-	-	-	-	0	0	0	0	5.49843e-05	0	0	0.0002693	0	0	0	0	0	0.000159236	0	0.000194032	0	0	0.000176286	0.000165388	0.000550156	0	0	4.86594e-05	0	9.02364e-05	0	0
D_0__Bacteria	Actinobacteria	Thermoleophilia	Solirubrobacterales	288-2	uncultured bacterium	-	-	-	-	-	-	-	-	-	-	-	-	-	-	-	-	0	0	0	0	0	0	0	0	0	0	0	0	0	0	0	0	0	0	7.05144e-05	0	0	0	0	0	0	0	0	0
D_0__Bacteria	Actinobacteria	Thermoleophilia	Solirubrobacterales	480-2	Rubrobacterineae bacterium BR7-21	-	-	-	-	-	-	-	-	-	-	-	-	-	-	-	-	0	0	0	0	0	0	0	0	0	0	0	0	0	0	0	0	0	0	0	0	0.000122257	0	0	0	0	0	0	0
D_0__Bacteria	Actinobacteria	Thermoleophilia	Solirubrobacterales	Elev-16S-1332	uncultured bacterium	-	-	-	-	-	-	-	-	-	-	-	-	-	-	-	-	0	0	0	0	0	0	0	0	0	0	0	0	0	0	0	0	0	0	3.52572e-05	0	0	0	0	0	0	0	0	0
D_0__Bacteria	Actinobacteria	Thermoleophilia	Solirubrobacterales	FFCH12655	uncultured bacterium	-	-	-	-	-	-	-	-	-	-	-	-	-	-	-	-	0	0	0	0	0	0	0	0	0	0	0.000170765	0	0	0	0	3.88063e-05	0	0	0	0	0	0.000106729	0	0	0	0	6.27471e-05	0
D_0__Bacteria	Actinobacteria	Thermoleophilia	Solirubrobacterales	Solirubrobacteraceae	Solirubrobacter	-	-	-	-	-	-	-	-	-	-	-	-	-	-	-	-	0	0	0	0	0	7.64877e-05	0	0	0	0	0	0	0	0	0	0	0	0	0	0.000165388	6.11284e-05	0.000106729	0	0	0	0	0	0
D_0__Bacteria	Actinobacteria	Thermoleophilia	Solirubrobacterales	YNPFFP1	uncultured Conexibacter sp.	-	-	-	-	-	-	-	-	-	-	-	-	-	-	-	-	0	0	0	0	0	0	0	0	4.89716e-05	0	0	3.15776e-05	0	0	0	0	0	0	0	0	0	0	0	0	0	0	0	0
D_0__Bacteria	Actinobacteria	Thermoleophilia	Solirubrobacterales	YNPFFP1	uncultured thermal soil bacterium	-	-	-	-	-	-	-	-	-	-	-	-	-	-	-	-	0	0	0	0	0	0	0	0	0	0	0	0	0	0	0	0	0	0	0	0	0	0	0	0	0	0	0	0
D_0__Bacteria	Actinobacteria	Thermoleophilia	Solirubrobacterales	uncultured	uncultured Conexibacter sp.	-	-	-	-	-	-	-	-	-	-	-	-	-	-	-	-	0	5.83005e-05	0	0.000170039	0.000164953	0	0	0	0	0	0	0.000315776	8.5306e-05	0	0	0.000426869	0.000279896	0	0	0	6.11284e-05	0.000266823	0.000190803	9.73189e-05	0	0.000315827	0.000125494	0
D_0__Bacteria	Armatimonadetes	Armatimonadia	Armatimonadales	Armatimonadaceae	Armatimonas	-	-	-	-	-	-	-	-	-	-	-	-	-	-	-	-	0	0	0.000226809	0	0.000109969	0	0	0	0	0	0	0	0	0	0	0	0	0	0	0	0	0	0	0	0	0	0	0
D_0__Bacteria	Armatimonadetes	Armatimonadia	Armatimonadales	uncultured eubacterium WD294	uncultured eubacterium WD294	-	-	-	-	-	-	-	-	-	-	-	-	-	-	-	-	0	0.000291503	0.000226809	8.50196e-05	0.000109969	0	0.000290023	0.000359066	0.000636631	0.0002096	8.53825e-05	0.000189466	0	7.96178e-05	6.25547e-05	0.000310451	6.99741e-05	0	7.05144e-05	0.000165388	0	0.000533646	0	9.73189e-05	0.000118099	0.000180473	0.000188241	0.000209556
D_0__Bacteria	Armatimonadetes	uncultured soil bacterium	uncultured soil bacterium	uncultured soil bacterium	uncultured soil bacterium	-	-	-	-	-	-	-	-	-	-	-	-	-	-	-	-	0	8.74508e-05	0	0.000170039	0.000164953	0.000229463	0.000483372	0	9.79432e-05	0	0.000170765	0.00012631	0	0.000238854	0	0	0	0	7.05144e-05	0	0.000122257	0	0	0	0	0	0	0.000139704
D_0__Bacteria	BD1-5	uncultured bacterium	uncultured bacterium	uncultured bacterium	uncultured bacterium	-	-	-	-	-	-	-	-	-	-	-	-	-	-	-	-	0	0	0	0	0	0	0	0	0	0	0	0	0	0	0	0	0	0	0	0	0	0	0	0	0	0	0	0
D_0__Bacteria	BHI80-139	uncultured Geobacter sp.	uncultured Geobacter sp.	uncultured Geobacter sp.	uncultured Geobacter sp.	-	-	-	-	-	-	-	-	-	-	-	-	-	-	-	-	0	0	0	0	0	0	0	0	0	0	0	0	0	0	0	0	0	0	0	0	0	5.33646e-05	0	0	0	0	0	0
D_0__Bacteria	Bacteroidetes	BSV13	uncultured bacterium	uncultured bacterium	uncultured bacterium	-	-	-	-	-	-	-	-	-	-	-	-	-	-	-	-	0	0	0	0	0	0	0	0	9.79432e-05	0	0	0	0	0	0	0	0	0	0	0	0	0	0	0	0	0	0	0
D_0__Bacteria	Bacteroidetes	Cytophagia	Cytophagales	Cytophagaceae	Hymenobacter	-	-	-	-	-	-	-	-	nosZ	-	-	-	ureA	-	-	-	0	0	0.000226809	0	0.000109969	0.000152975	0	0	0.000146915	0	0	3.15776e-05	0	0	0	3.88063e-05	0	0	0	0	0	0	0	0	0	0	0	0
D_0__Bacteria	Bacteroidetes	Cytophagia	Cytophagales	Cytophagaceae	uncultured	-	-	-	-	-	-	-	-	-	-	-	-	-	-	-	-	0	0	0	0	0	7.64877e-05	0.000386698	0	0	0	0	0	0	0	0	7.76126e-05	0.00111959	9.81691e-05	0.00539435	0	0.00238401	5.33646e-05	0.000190803	0.000291957	0.000354296	0.00103772	0.000439229	0.00111763
D_0__Bacteria	Bacteroidetes	Cytophagia	Cytophagales	Flammeovirgaceae	Candidatus Amoebophilus	-	-	-	-	-	-	-	-	-	-	-	-	-	-	-	-	0	0	0	0	0.000109969	0	0	0	0	0.000139733	0	0	0	0	0	0	0	0	0	6.61551e-05	0	0	0	0	0	0	0.000125494	0
D_0__Bacteria	Bacteroidetes	Flavobacteriia	Flavobacteriales	Flavobacteriaceae	Cloacibacterium	-	-	-	-	-	-	-	-	-	-	-	-	-	-	-	-	0	0	0	0	0	0	0	0	0	0	0	0	0	0	0	0	0.000559793	0	0	0	0	0	0	0	0	0	0	0
D_0__Bacteria	Bacteroidetes	Flavobacteriia	Flavobacteriales	Flavobacteriaceae	Flavobacterium	-	-	nirA	napA	-	nirK	-	norB	nosZ	-	-	-	ureA	-	-	-	0	0	0	0	0	0	0	0	0	0	0	0	0	0.000159236	0	0	0	0	0	0	0	0	0	0	0	0	0	0
D_0__Bacteria	Bacteroidetes	Flavobacteriia	Flavobacteriales	Flavobacteriaceae	Sufflavibacter	-	-	-	-	-	-	-	-	-	-	-	-	-	-	-	-	0	0	0	0	0	0	0	0	9.79432e-05	0	0	0	0	0	0	0	0	0	0	6.61551e-05	0	0	0	0	0.000177148	0	0	0
D_0__Bacteria	Bacteroidetes	SB-5	uncultured organism	uncultured organism	uncultured organism	-	-	-	-	-	-	-	-	-	-	-	-	-	-	-	-	0	0	0	0	0	0.000152975	0	0	0	0	0	0	0	0	0	0	0	0	0	0	0	0	0	0	0	0	0	0
D_0__Bacteria	Bacteroidetes	Sphingobacteriia	Sphingobacteriales	AKYH767	uncultured bacterium	-	-	-	-	-	-	-	-	-	-	-	-	-	-	-	-	0	0	0	0	0	0	0	0	0	0	0	0	0	0	0	0.000155225	6.99741e-05	0	0.0002468	0	0.000244514	0	0	9.73189e-05	0.000118099	9.02364e-05	0	0.000209556
D_0__Bacteria	Bacteroidetes	Sphingobacteriia	Sphingobacteriales	AKYH767	uncultured soil bacterium	-	-	-	-	-	-	-	-	-	-	-	-	-	-	-	-	0	0	0	0	5.49843e-05	0.000305951	0	0	0	0	0.000170765	6.31552e-05	0	7.96178e-05	0	0.000232838	0.000489819	0.00132528	0.0002468	9.92326e-05	0.000366771	0.000426917	0.000190803	0.000194638	0.000118099	4.51182e-05	0.000250988	0.000209556
D_0__Bacteria	Bacteroidetes	Sphingobacteriia	Sphingobacteriales	CWT CU03-E12	uncultured soil bacterium	-	-	-	-	-	-	-	-	-	-	-	-	-	-	-	-	0	0	0	0	0	0	0	0	0	0	0	0	0	0	0	0	0	0	0	0	0	0	0	0	0	9.02364e-05	0	0
D_0__Bacteria	Bacteroidetes	Sphingobacteriia	Sphingobacteriales	Chitinophagaceae	Flavitalea	-	-	-	-	-	-	-	-	-	-	-	-	-	-	-	-	0	0	0	0	0	0	0	0	0	0	0	0	0	0	0	3.88063e-05	0	0	0	0	0	0.000213459	0	0	0	0	0	0
D_0__Bacteria	Bacteroidetes	Sphingobacteriia	Sphingobacteriales	Chitinophagaceae	Sediminibacterium	-	-	-	-	-	-	-	-	-	-	-	-	-	-	-	-	0	5.83005e-05	0.000340213	0	5.49843e-05	0.000841365	0	0	4.89716e-05	0.000349333	0.000170765	0	0.000213265	0.000318471	0.000437883	0.000116419	0.000209922	0	0.000141029	3.30775e-05	6.11284e-05	0.000106729	0	9.73189e-05	0.000708592	0	0.000690218	0.000628667
D_0__Bacteria	Bacteroidetes	Sphingobacteriia	Sphingobacteriales	Chitinophagaceae	Segetibacter	-	-	-	-	-	-	-	-	-	-	-	-	-	-	-	-	0	0	0	0	0	0	0	0	0	0	0	0	0	0	0	0	0.000209922	0	0	0	0	0	0	0	0	0	0	0
D_0__Bacteria	Bacteroidetes	Sphingobacteriia	Sphingobacteriales	Chitinophagaceae	Taibaiella	-	-	-	-	-	-	-	-	-	-	-	-	-	-	-	-	0	0	0	0	0	0.000152975	0	0	0	0	0	0	0	0	0	0	0.000349871	0	0	0	0	0.000266823	0	0	0	4.51182e-05	0	6.98519e-05
D_0__Bacteria	Bacteroidetes	Sphingobacteriia	Sphingobacteriales	FFCH9454	uncultured bacterium	-	-	-	-	-	-	-	-	-	-	-	-	-	-	-	-	0	0	0	0	0	0	0	0	0	0	0	0	0	0	0	0	0	0	0	0	0	0	0	0	0	0	0	0.000139704
D_0__Bacteria	Bacteroidetes	Sphingobacteriia	Sphingobacteriales	KD3-93	uncultured Bacteroidetes bacterium	-	-	-	-	-	-	-	-	-	-	-	-	-	-	-	-	0	0.000262352	0	0	0	0.000841365	9.66744e-05	0	4.89716e-05	0.000419199	0	0	0	0	0	0.000232838	0	0.000343592	0.000176286	0	0	5.33646e-05	0	9.73189e-05	5.90493e-05	0	0.000125494	0.000139704
D_0__Bacteria	Bacteroidetes	Sphingobacteriia	Sphingobacteriales	KD3-93	uncultured Sphingobacteria bacterium	-	-	-	-	-	-	-	-	-	-	-	-	-	-	-	-	0	0	0	0	0	0	0	0	0	0	0	0	0	0	0	0.000388063	0.000139948	0.000981691	0.000352572	0.000926171	6.11284e-05	0.000747105	0.000954016	0.000243297	0	0	0	0.000488963
D_0__Bacteria	Bacteroidetes	Sphingobacteriia	Sphingobacteriales	KD3-93	uncultured bacterium	-	-	-	-	-	-	-	-	-	-	-	-	-	-	-	-	0	0	0	0	0	0	0	0	0	0	0	0	0	0	0	0	0	0	0.000141029	6.61551e-05	0	0	0	0	0	0	0	0
D_0__Bacteria	Bacteroidetes	Sphingobacteriia	Sphingobacteriales	PHOS-HE51	uncultured bacterium	-	-	-	-	-	-	-	-	-	-	-	-	-	-	-	-	0	0	0	0	0	0	0	0	0	0	0	0	0	0	0	3.88063e-05	0	0	0	0	0	0	0	0	0	0	0	0
D_0__Bacteria	Bacteroidetes	Sphingobacteriia	Sphingobacteriales	S15-21	uncultured bacterium	-	-	-	-	-	-	-	-	-	-	-	-	-	-	-	-	0	0	0	0	0	0	0	0	0	0	0	0	0	0	0	0	0	0	0	0	0.000122257	0	0.000190803	0	0	0	6.27471e-05	0.000139704
D_0__Bacteria	Bacteroidetes	Sphingobacteriia	Sphingobacteriales	Sphingobacteriaceae	Arcticibacter	-	-	-	napA	-	-	-	-	nosZ	-	-	nifD	-	-	-	-	0	0	0	0	0	0	0	0	0	0	0	0	0	0	0	0	0.000279896	0	0	0	0	0	0	0	0	0	0	0
D_0__Bacteria	Bacteroidetes	Sphingobacteriia	Sphingobacteriales	env.OPS 17	uncultured Bacteroidetes bacterium	-	-	-	-	-	-	-	-	-	-	-	-	-	-	-	-	0	0	0	0	0	0	0	0	0	0	0	0	0	0	0	0	6.99741e-05	0	7.05144e-05	0	6.11284e-05	0	0	9.73189e-05	0	0.000135355	0	0.000139704
D_0__Bacteria	Bacteroidetes	Sphingobacteriia	Sphingobacteriales	uncultured bacterium	uncultured bacterium	-	-	-	-	-	-	-	-	-	-	-	-	-	-	-	-	0	0	0	0	0	0	0	0	0	0	0	0	0	0	0	0	0	0	0	6.61551e-05	0	0	0	0	0	0	0	0
D_0__Bacteria	Candidate division BRC1	uncultured bacterium	uncultured bacterium	uncultured bacterium	uncultured bacterium	-	-	-	-	-	-	-	-	-	-	-	-	-	-	-	-	0	0	0	0	0	0	0	0	0	0	0	0	8.5306e-05	0	0	0	0	0	0	0	0	0	0	0	0	0	0	0
D_0__Bacteria	Candidate division OD1	uncultured Parcubacteria bacterium	uncultured Parcubacteria bacterium	uncultured Parcubacteria bacterium	uncultured Parcubacteria bacterium	-	-	-	-	-	-	-	-	-	-	-	-	-	-	-	-	0	0	0	0	0	0	0	0	0	0	0	0	0	0	0	7.76126e-05	0	0	0	0	0	0	0	0	0	9.02364e-05	0	0
D_0__Bacteria	Candidate division OD1	uncultured organism	uncultured organism	uncultured organism	uncultured organism	-	-	-	-	-	-	-	-	-	-	-	-	-	-	-	-	0	0	0	0	0	0	0	0	0	0	0	0	0	0	0	0	0	0	3.52572e-05	0	0	0	0	0	0	9.02364e-05	0	0.000209556
D_0__Bacteria	Candidate division OP11	uncultured bacterium	uncultured bacterium	uncultured bacterium	uncultured bacterium	-	-	-	-	-	-	-	-	-	-	-	-	-	-	-	-	0	0	0	0	0	0	0	0	0	0	0	0	0	0	0	0	0	0	0	0	0	0	0	0	0	0	0	0
D_0__Bacteria	Candidate division OP3	uncultured bacterium	uncultured bacterium	uncultured bacterium	uncultured bacterium	-	-	-	-	-	-	-	-	-	-	-	-	-	-	-	-	0	2.91503e-05	0.000226809	0	0.000109969	7.64877e-05	0	0	0.000146915	0.0002096	0.00034153	0.000221043	0.000469183	0.000238854	0.000187664	0.000620901	0.000769715	0.00152162	0.00088143	0.00155464	0.000733541	0.000587011	0.000954016	0.00087587	0.00100384	4.51182e-05	0.000439229	0.00111763
D_0__Bacteria	Candidate division SR1	uncultured candidate division SR1 bacterium	uncultured candidate division SR1 bacterium	uncultured candidate division SR1 bacterium	uncultured candidate division SR1 bacterium	-	-	-	-	-	-	-	-	-	-	-	-	-	-	-	-	0	0	0	0	0	0	0	0	0	0	0	0	0	0	0	0	0	0	0	0	0.000122257	0	0	0	0	0	0	0
D_0__Bacteria	Candidate division TM7	uncultured Candidatus Saccharibacteria sp.	uncultured Candidatus Saccharibacteria sp.	uncultured Candidatus Saccharibacteria sp.	uncultured Candidatus Saccharibacteria sp.	-	-	-	-	-	-	-	-	-	-	-	-	-	-	-	-	0	0	0	0	0	0	0	0	0.000146915	0	0	6.31552e-05	0.000127959	0	0	0	0	0	0	6.61551e-05	0	0	0	9.73189e-05	0	0	0	0
D_0__Bacteria	Candidate division TM7	uncultured bacterium	uncultured bacterium	uncultured bacterium	uncultured bacterium	-	-	-	-	-	-	-	-	-	-	-	-	-	-	-	-	0	0	0	0	0	0	0	0	0	0	0	0	0	0	0	0.000116419	0	0	0.000141029	6.61551e-05	0	0.000106729	0	0	0.000295247	0	0	0.000209556
D_0__Bacteria	Candidate division WS3	Unknown Class	Unknown Order	Unknown Family	Candidatus Latescibacter	-	-	-	-	-	-	-	-	-	-	-	-	-	-	-	-	0	5.83005e-05	0	0	0	0	0	0	0	0	0	0	0.000213265	0	0	0	0	0	0	0	0	0	0	0	0	0	0	0
D_0__Bacteria	Chlamydiae	Chlamydiae	Chlamydiales	Chlamydiaceae	Candidatus Amphibiichlamydia	-	-	-	-	-	-	-	-	-	-	-	-	-	-	-	-	0	0	0	0	0	0	0	0	0	0	0	0	0	0	0	0	0	0	0	0	0	0	0	0	0.000177148	0	0	0
D_0__Bacteria	Chlamydiae	Chlamydiae	Chlamydiales	Chlamydiaceae	Chlamydophila	-	-	-	-	-	-	-	-	-	-	-	-	-	-	-	-	0	0	0	0	0	0	0	0	0	0	0	0	0	0	0	0	0	0	0	0	0	0	0	0	0	0	0.000125494	0
D_0__Bacteria	Chlamydiae	Chlamydiae	Chlamydiales	Chlamydiaceae	uncultured Chlamydiales bacterium	-	-	-	-	-	-	-	-	-	-	-	-	-	-	-	-	0	0	0	0	0	0	0	0	0	0	0	0.000189466	0	0	0	0	0	0	0	0	0	0	0	0	0	0	0	0
D_0__Bacteria	Chlamydiae	Chlamydiae	Chlamydiales	Chlamydiales Incertae Sedis	Criblamydia	-	-	-	-	-	-	-	-	-	-	-	-	-	-	-	-	0	0	0	0	0	0	0	0	0	0	0	0	0	0	0	0	0	0	0.000105772	0	0	0	0	0	0	0	0.000125494	0
D_0__Bacteria	Chlamydiae	Chlamydiae	Chlamydiales	Parachlamydiaceae	Candidatus Metachlamydia	-	-	-	-	-	-	-	-	-	-	-	-	-	-	-	-	0	8.74508e-05	0.000340213	0	0.000219937	0.000382438	0.000290023	0.000179533	0.000244858	0.000139733	0.000512295	0.000189466	0.000341224	0.000318471	0.000250219	0.000388063	0.000349871	0.00053993	0.000669887	0.000628473	0.000366771	0.000373552	0.00133562	0.000291957	0.000413345	0.000676773	0.000313735	0.000419111
D_0__Bacteria	Chlamydiae	Chlamydiae	Chlamydiales	Parachlamydiaceae	Parachlamydia	-	-	-	-	-	-	-	norB	-	-	-	-	-	-	-	-	0	0	0.000113404	0	0	0	9.66744e-05	0	0.00029383	0	0	0	0	0	0	0	0.000139948	0	0	6.61551e-05	0	0	0	0	0	9.02364e-05	0	0
D_0__Bacteria	Chlamydiae	Chlamydiae	Chlamydiales	Simkaniaceae	uncultured	-	-	-	-	-	-	-	-	-	-	-	-	-	-	-	-	0	0.000145751	0	0	0	0	0	0	9.79432e-05	0	8.53825e-05	0.000157888	0.000298571	0	0	0.000155225	0	0	0.000141029	0.000297698	0	0.000106729	0	9.73189e-05	0.000177148	0.000180473	0	0.000139704
D_0__Bacteria	Chlamydiae	Chlamydiae	Chlamydiales	Waddliaceae	Waddlia	-	-	-	-	-	-	-	norB	-	-	-	-	-	-	-	-	0	0	0	0	0	0	0	0	0	0	0	0	0.000213265	0	0	0	0	0	0	0	0	0	0	0	0	0	0	0
D_0__Bacteria	Chlamydiae	Chlamydiae	Chlamydiales	cvE6	Chlamydiales bacterium CRIB 32	-	-	-	-	-	-	-	-	-	-	-	-	-	-	-	-	0	2.91503e-05	0.000453618	0	0	0	0	0	0.000195886	0	0.000256148	0	0.000213265	0	0.000125109	0.000116419	0	0	0.000141029	0.00026462	6.11284e-05	0.000106729	0	4.86594e-05	0.000177148	4.51182e-05	6.27471e-05	0.000279408
D_0__Bacteria	Chlamydiae	Chlamydiae	Chlamydiales	cvE6	Chlamydiales bacterium NS11	-	-	-	-	-	-	-	-	-	-	-	-	-	-	-	-	0	5.83005e-05	0	0	0	0	0	0	4.89716e-05	0	0	0	0	0	0	7.76126e-05	0	4.90846e-05	7.05144e-05	0.000330775	0	0.000426917	0.000190803	9.73189e-05	0	0.000360946	0.000313735	0
D_0__Bacteria	Chlamydiae	Chlamydiae	Chlamydiales	cvE6	Chlamydiales bacterium cvE21	-	-	-	-	-	-	-	-	-	-	-	-	-	-	-	-	0	0	0	8.50196e-05	5.49843e-05	0.000458926	0	0.000448833	0.000342801	0	0.000512295	9.47329e-05	0.000213265	0.000159236	0	0.000388063	0.000349871	0.000196338	0.000141029	0.000496163	0.000366771	0.000480282	0	0.000437935	0.000236197	0	0.000313735	0.000488963
D_0__Bacteria	Chlorobi	Chlorobia	Chlorobiales	OPB56	uncultured bacterium KF-JG30-B11	-	-	-	-	-	-	-	-	-	-	-	-	-	-	-	-	0	0	0	0	0	0	0	0	0	0	0	0	0	0	0	0.000504482	0.000419845	0	0.000317315	0	0.000550156	0.000106729	0	0.000583913	0.000295247	0	0.000125494	0.00167645
D_0__Bacteria	Chlorobi	Ignavibacteria	Ignavibacteriales	BSV26	uncultured bacterium	-	-	-	-	-	-	-	-	-	-	-	-	-	-	-	-	0	0	0.000113404	0	0	0	0	0	0	0	0	0	0	0	0	0	0	0	0	0	0	0	0	0	0	0	0	0
D_0__Bacteria	Chloroflexi	Anaerolineae	Anaerolineales	Anaerolineaceae	Ornatilinea	-	-	-	napA	-	-	-	-	-	-	-	-	-	-	-	-	0	0	0	0	0	0	0	0	0	0	0	0	0	0	0	0	0	0	0	0	0	0	0	0	0	0	0	0
D_0__Bacteria	Chloroflexi	Anaerolineae	Anaerolineales	Anaerolineaceae	uncultured	-	-	-	-	-	-	-	-	-	-	-	-	-	-	-	-	0	0	0	0	0	0	0	0	0	0	0	0	0	0	0	0	0	0	0	9.92326e-05	0	0	0	0	0	9.02364e-05	0	6.98519e-05
D_0__Bacteria	Chloroflexi	Elev-1554	uncultured bacterium	uncultured bacterium	uncultured bacterium	-	-	-	-	-	-	-	-	-	-	-	-	-	-	-	-	0	2.91503e-05	0	0	0	0.000152975	0	0	0	0	0	0	0	0	0	0	0	0	0.000282058	0.000595396	0	0	0.00057241	0	5.90493e-05	0.000180473	6.27471e-05	0
D_0__Bacteria	Chloroflexi	JG30-KF-CM66	uncultured bacterium	uncultured bacterium	uncultured bacterium	-	-	-	-	-	-	-	-	-	-	-	-	-	-	-	-	0	0	0	0	0	0	0	0	0	0	0	0	0	0	0	0	0	0	0	6.61551e-05	0	0	0	0	0	9.02364e-05	0.000125494	0
D_0__Bacteria	Chloroflexi	JG37-AG-4	uncultured Chloroflexi bacterium	uncultured Chloroflexi bacterium	uncultured Chloroflexi bacterium	-	-	-	-	-	-	-	-	-	-	-	-	-	-	-	-	0	2.91503e-05	0	0	0	0	0	0	0	0.000139733	0	0	0	0	0	0	0	0	0	0	6.11284e-05	0	0	0	5.90493e-05	0	0	0
D_0__Bacteria	Chloroflexi	KD4-96	uncultured Chloroflexi bacterium	uncultured Chloroflexi bacterium	uncultured Chloroflexi bacterium	-	-	-	-	-	-	-	-	-	-	-	-	-	-	-	-	0	0	0	0	0	0	0	0	0	0	0	0	0	0	0	0	0	0	0	0	0.000122257	0	0	0	0	9.02364e-05	0	0
D_0__Bacteria	Chloroflexi	KD4-96	uncultured bacterium	uncultured bacterium	uncultured bacterium	-	-	-	-	-	-	-	-	-	-	-	-	-	-	-	-	0	0	0	0	0	0	0	0	0	0	0	0	0	0	0	0	0	0	7.05144e-05	0	0.000122257	0	0	0	0	0	0	0
D_0__Bacteria	Chloroflexi	Ktedonobacteria	C0119	uncultured bacterium	uncultured bacterium	-	-	-	-	-	-	-	-	-	-	-	-	-	-	-	-	0	0	0	0	0	0	0	0	0	0	0	0	0	0	0	0	0	0	3.52572e-05	0	0	0.000106729	0	0	0	0	0	0
D_0__Bacteria	Chloroflexi	Ktedonobacteria	JG30-KF-AS9	uncultured bacterium	uncultured bacterium	-	-	-	-	-	-	-	-	-	-	-	-	-	-	-	-	0	0	0	0	0	0	0	0	0	0	0	0	0	0	0	0	0	0	0	0	0	0	0	0	0	0.000225591	0	0
D_0__Bacteria	Chloroflexi	Ktedonobacteria	Ktedonobacterales	1921-3	uncultured bacterium	-	-	-	-	-	-	-	-	-	-	-	-	-	-	-	-	0	0	0	0	0	0	0	0	0	0	0	0	0	0	0	7.76126e-05	0	0	0	0	0	0	0	0	0	0	0	0
D_0__Bacteria	Chloroflexi	Ktedonobacteria	Ktedonobacterales	FCPS473	uncultured bacterium	-	-	-	-	-	-	-	-	-	-	-	-	-	-	-	-	0	0	0	0	0	0	0	0	0	0	0	0	0	0	0	0	0	0	0	0	0	0	0	0	0	0.000135355	0	0
D_0__Bacteria	Chloroflexi	Ktedonobacteria	Ktedonobacterales	HSB OF53-F07	uncultured Ktedonobacter sp.	-	-	-	-	-	-	-	-	-	-	-	-	-	-	-	-	0	0	0	0	0	0	0	0	0	0	0	0	0	0	0	0	0	0	0	0	0	0	0	0	5.90493e-05	0.00171449	0.000188241	0
D_0__Bacteria	Chloroflexi	Ktedonobacteria	Ktedonobacterales	HSB OF53-F07	uncultured bacterium	-	-	-	-	-	-	-	-	-	-	-	-	-	-	-	-	0	0	0	0	0	0	0	0	0	0	0	0	0	0	0	0	0	0	0	0	0	0	0	0	0	0.00230103	0	0
D_0__Bacteria	Chloroflexi	Ktedonobacteria	Ktedonobacterales	JG30a-KF-32	uncultured Ktedobacteria bacterium	-	-	-	-	-	-	-	-	-	-	-	-	-	-	-	-	0	0	0	0	0	0	0	0	0	0	0	0	0	0	0	0	0	0	0	0	0	0	0	0	0	9.02364e-05	0	0
D_0__Bacteria	Chloroflexi	Ktedonobacteria	Ktedonobacterales	JG30a-KF-32	uncultured bacterium	-	-	-	-	-	-	-	-	-	-	-	-	-	-	-	-	0	0	0	0	0	0	0	0	0	0	0	0	0	0	0	0	0	0	0	0	0	0	0	0	0	0.000676773	0.000250988	0
D_0__Bacteria	Chloroflexi	Ktedonobacteria	Ktedonobacterales	Ktedonobacteraceae	Ktedonobacter	-	-	-	-	-	-	-	-	-	-	-	-	ureA	-	-	-	0	0	0	0	0	0.000305951	0	0	0	0.0002096	0	0	0	0	0	0	0	0	0	0	0.000122257	0	0	0	0	4.51182e-05	6.27471e-05	0.000139704
D_0__Bacteria	Chloroflexi	Ktedonobacteria	Ktedonobacterales	Ktedonobacteraceae	uncultured	-	-	-	-	-	-	-	-	-	-	-	-	-	-	-	-	0	0	0	0	0	0	0	0	0	0	0	6.31552e-05	0	0	0	0	0	0	0	0	0	0	0	0	0	0	0	0
D_0__Bacteria	Chloroflexi	Ktedonobacteria	Ktedonobacterales	Thermosporotrichaceae	Thermosporothrix	-	-	-	-	-	-	-	-	-	-	-	-	-	-	-	-	0	0	0	0	0	0	0	0	0	0	0	0	0	0	0	0	0	0	0	0	0	0	0	0	0	0	0	0
D_0__Bacteria	Chloroflexi	Ktedonobacteria	Ktedonobacterales	Thermosporotrichaceae	uncultured	-	-	-	-	-	-	-	-	-	-	-	-	-	-	-	-	0	0	0	0	0	0	0	0	0	0	0	0	0	0	0	0	0	0	0	0	6.11284e-05	0.000320188	0	0	0.000177148	0.00157914	0.000815712	0.000279408
D_0__Bacteria	Chloroflexi	Ktedonobacteria	Thermogemmatisporales	1921-2	uncultured bacterium	-	-	-	-	-	-	-	-	-	-	-	-	-	-	-	-	0	0	0	0	0	0	0	0	0	0	0	0	0	0	0	0	0	0	0	0	0	0	0	0	0	0	0	0.000209556
D_0__Bacteria	Chloroflexi	Ktedonobacteria	uncultured bacterium	uncultured bacterium	uncultured bacterium	-	-	-	-	-	-	-	-	-	-	-	-	-	-	-	-	0	0	0	0	0	0	0	0	0	0	0	0	0	0	0	0	0	0	0	0	0	0	0	0	0	0.000135355	0	0
D_0__Bacteria	Chloroflexi	SAR202 clade	uncultured bacterium	uncultured bacterium	uncultured bacterium	-	-	-	-	-	-	-	-	-	-	-	-	-	-	-	-	0	0	0	0	0	0	0	0	0	0	0	0	0	0	0	0	0	0	0	0	0	0	0	9.73189e-05	0	0	0	0
D_0__Bacteria	Chloroflexi	TK10	uncultured bacterium	uncultured bacterium	uncultured bacterium	-	-	-	-	-	-	-	-	-	-	-	-	-	-	-	-	0	0	0	0	0	0	0	0	0	0	0	0	0	0	0	0	0	9.81691e-05	0	6.61551e-05	0	0	0	4.86594e-05	5.90493e-05	0	0	0.000139704
D_0__Bacteria	Chloroflexi	uncultured	uncultured Chloroflexi bacterium	uncultured Chloroflexi bacterium	uncultured Chloroflexi bacterium	-	-	-	-	-	-	-	-	-	-	-	-	-	-	-	-	0	0	0	0	0	0	0	0	0	0	0	0	0	0	0	0	0	0	0	0	0	0	0	0	0	9.02364e-05	0	0
D_0__Bacteria	Cyanobacteria	Chloroplast	Chlorella' mirabilis	Chlorella' mirabilis	Chlorella' mirabilis	-	-	-	-	-	-	-	-	-	-	-	-	-	-	-	-	0	0	0	0	0	0	0	0	0	0	0	0	0	0	0	0	0.000139948	0	0	0	0	0	0	0	0	0	0	0
D_0__Bacteria	Cyanobacteria	Chloroplast	Camelina sativa	Camelina sativa	Camelina sativa	-	-	-	-	-	-	-	-	-	-	-	-	-	-	-	-	0	0	0	0	0	0	0	0.000179533	0	0	0	0	0	0	0	0	0	0	0	0	0	0	0	0	0	0	0	0
D_0__Bacteria	Cyanobacteria	Chloroplast	Coccomyxa solorinae-saccatae	Coccomyxa solorinae-saccatae	Coccomyxa solorinae-saccatae	-	-	-	-	-	-	-	-	-	-	-	-	-	-	-	-	0	0.000145751	0.000453618	0.000170039	0.000164953	0	0	0	0	0	0	9.47329e-05	0	0	0	0	0	0	0	0	0	0	0	0	0	0	0	0
D_0__Bacteria	Cyanobacteria	Chloroplast	Marsilea crenata	Marsilea crenata	Marsilea crenata	-	-	-	-	-	-	-	-	-	-	-	-	-	-	-	-	0	0	0	0	5.49843e-05	0.000229463	0	0	0	0	0	0	0	0	0	0	0	0	3.52572e-05	0	0	0	0	0	0	0	0	0
D_0__Bacteria	Cyanobacteria	Chloroplast	uncultured organism	uncultured organism	uncultured organism	-	-	-	-	-	-	-	-	-	-	-	-	-	-	-	-	0	0	0	0	0	0	0	0	0	0	0	0	0	0	0	0	0	0	7.05144e-05	0	0	0	0	0	0	0	0	0
D_0__Bacteria	Cyanobacteria	Cyanobacteria	SubsectionI	FamilyI	Synechococcus sp. MA0607D	-	-	-	-	-	-	-	-	-	-	-	-	-	-	-	-	0	0	0	0	0	0	0	0.000628366	0	0	0	0	0	0	0	0	0	0	0	0	0	0	0	0	0	0	0	0
D_0__Bacteria	Cyanobacteria	Melainabacteria	Obscuribacterales	uncultured Clostridia bacterium	uncultured Clostridia bacterium	-	-	-	-	-	-	-	-	-	-	-	-	-	-	-	-	0	5.83005e-05	0	8.50196e-05	0	0.000152975	0	0	9.79432e-05	0	0	0	0	0	0	0	0	0.000147254	0.000105772	0.00013231	0.000122257	0.000106729	0	0	0	0.000135355	0	0
D_0__Bacteria	Cyanobacteria	Melainabacteria	Obscuribacterales	uncultured cyanobacterium	uncultured cyanobacterium	-	-	-	-	-	-	-	-	-	-	-	-	-	-	-	-	0	0	0	0	0.000109969	0	0	0	0	0	0	0	0	0	0	0	0	0	0	0	0	0	0	0	0	0	0	0
D_0__Bacteria	Cyanobacteria	Melainabacteria	Vampirovibrionales	uncultured bacterium	uncultured bacterium	-	-	-	-	-	-	-	-	-	-	-	-	-	-	-	-	0	2.91503e-05	0.000113404	0	0	7.64877e-05	0	0	9.79432e-05	6.98666e-05	0	3.15776e-05	0	0.000398089	0	0	0	0	0	0	0	0	0	0	0	0	0	0
D_0__Bacteria	Elusimicrobia	Elusimicrobia	FCPU453	uncultured Termite group 1 bacterium	uncultured Termite group 1 bacterium	-	-	-	-	-	-	-	-	-	-	-	-	-	-	-	-	0	0	0	0	0	0	0	0	0	0	0	0	0	0	0	0	0	0	0	0	0	0	0	4.86594e-05	0	0.000225591	0.000250988	6.98519e-05
D_0__Bacteria	Elusimicrobia	Elusimicrobia	Lineage IIa	bacterium LWH54	bacterium LWH54	-	-	-	-	-	-	-	-	-	-	-	-	-	-	-	-	0	0	0	0	0	0	0	0	0	0	0	0	0	0	0.000250219	0	0	0	0	0	0.000122257	0	0	0	0	0	0	0
D_0__Bacteria	Elusimicrobia	Elusimicrobia	Lineage IIa	uncultured actinobacterium	uncultured actinobacterium	-	-	-	-	-	-	-	-	-	-	-	-	-	-	-	-	0	0	0	0	0	0	0	0	0	0	0	0	0	0	0	0	0.000209922	4.90846e-05	3.52572e-05	9.92326e-05	0	0.000106729	0.000381607	0	0	0	0.000125494	0.000279408
D_0__Bacteria	Elusimicrobia	Elusimicrobia	Lineage IIa	uncultured bacterium	uncultured bacterium	-	-	-	-	-	-	-	-	-	-	-	-	-	-	-	-	0	0	0	0	0	0	9.66744e-05	0	0	0	0	0	0	0	0	0.000349257	0.00153943	9.81691e-05	0.000528858	0.000198465	0.000611284	0.000106729	0.000954016	0.000145978	0.000295247	0.000315827	0.000878459	0.00034926
D_0__Bacteria	Fibrobacteres	Fibrobacteria	Fibrobacterales	Fibrobacteraceae	uncultured	-	-	-	-	-	-	-	-	-	-	-	-	-	-	-	-	0	0	0.000340213	0	0.000109969	7.64877e-05	0.000773395	8.97666e-05	0.000636631	0.000279466	0.00034153	3.15776e-05	0.000725101	0	6.25547e-05	0.00143583	0.0018893	0.00117803	0.0022212	0.000893093	0.0012837	0.000747105	0.00152643	0.00082721	0.00100384	0.000631655	0.000564724	0.00216541
D_0__Bacteria	Firmicutes	Bacilli	Bacillales	Bacillaceae	Bacillus	-	-	nirA	napA	narG	nirK	nirS	norB	nosZ	nrfA	nifH	nifD	ureA	-	-	-	0	0	0	0	0	0	0	0.00170557	0	0.000139733	0	3.15776e-05	0	0	0	0.000116419	0	0	0	3.30775e-05	6.11284e-05	0	0	0	0	0	0	0
D_0__Bacteria	Firmicutes	Bacilli	Bacillales	Bacillaceae	Oceanobacillus	-	-	-	-	narG	-	nirS	-	nosZ	-	-	-	-	-	-	-	0	0	0	0	0	0	0	0.000897666	0	0	0	0	0	0	0	0	0	0	0	0	0	0	0	9.73189e-05	0	0	0	0
D_0__Bacteria	Firmicutes	Bacilli	Bacillales	Bacillaceae	Paucisalibacillus	-	-	-	-	-	-	-	-	-	-	-	-	-	-	-	-	0	0	0	0	0	0	0	0.0002693	0	0	0	0	0	0	0	0	0	0	0	0	0	0	0	0	0	0	0	0
D_0__Bacteria	Firmicutes	Bacilli	Bacillales	Family XII	Incertae Sedis	-	-	-	-	-	-	-	-	-	-	-	-	-	-	-	-	0	0	0	0	0	0	0	0.0002693	0.000685602	0	0.000170765	0	0	0	0	0	0	0	0.000282058	0	0	0.000106729	0	9.73189e-05	0	9.02364e-05	0	6.98519e-05
D_0__Bacteria	Firmicutes	Bacilli	Bacillales	Paenibacillaceae	Cohnella	-	-	-	-	-	-	-	-	-	-	-	-	-	-	-	-	0	0	0	0	0.000164953	0	0	0	0	0	8.53825e-05	0.00012631	0	0	0	0	0	0	0	0	0	0	0	0	0	0	0	0.000139704
D_0__Bacteria	Firmicutes	Bacilli	Bacillales	Pasteuriaceae	Pasteuria	-	-	-	-	-	-	-	-	-	-	-	-	-	-	-	-	0	0	0	0	0	0	0	0	0	0	0	9.47329e-05	0.000170612	0	0	0	0	0	0	0	0	0	0	4.86594e-05	5.90493e-05	0	0	0
D_0__Bacteria	Firmicutes	Bacilli	Bacillales	Planococcaceae	Lysinibacillus	-	-	-	napA	-	nirK	-	-	nosZ	-	nifH	-	ureA	-	-	-	0	0	0	0	0	0	0	8.97666e-05	0.00029383	0	0	0	0	0	0	0	0	0	0	0	0	0	0	0	0	0	0	0
D_0__Bacteria	Firmicutes	Bacilli	Bacillales	Planococcaceae	Planomicrobium	-	-	-	napA	narG	-	-	-	-	-	-	-	-	-	-	-	0	0	0	0	0	0	0	0.000179533	0	0	0	0	0	0	0	0	0	0	0	0	0	0	0	0	0	0	0	0
D_0__Bacteria	Firmicutes	Bacilli	Bacillales	Planococcaceae	Sporosarcina	-	-	-	napA	narG	-	nirS	-	nosZ	-	-	-	ureA	-	-	-	0	0	0	0	0	0	0	0.0072711	0.000489716	6.98666e-05	0	0	0	0	0	0.000194032	0	0.000294507	0	3.30775e-05	0	0	0	0	0	0	0	0.000139704
D_0__Bacteria	Firmicutes	Bacilli	Bacillales	Staphylococcaceae	Staphylococcus	-	-	-	napA	narG	nirK	-	norB	-	-	-	-	ureA	-	-	-	0	0	0	0	0	0	0	0.00179533	0	0	0	0	0	0	0	0	0.000279896	4.90846e-05	0	0	0	0	0	0	0	0	0	0
D_0__Bacteria	Firmicutes	Bacilli	Bacillales	uncultured	uncultured Bacillus sp.	-	-	-	-	-	-	-	-	-	-	-	-	-	-	-	-	0	0	0	0	0	0	0	0	9.79432e-05	0	0	0	0	0	0	0	0	0	0	0	0	0	0	0	0	0	0	0
D_0__Bacteria	Firmicutes	Bacilli	Lactobacillales	Carnobacteriaceae	Atopostipes	-	-	-	-	-	-	-	-	-	-	-	-	-	-	-	-	0	0	0	0	0	0	0	0.00691203	0	0.000279466	0	0	0	0	0	0	0	0	0	0	0	0	0	9.73189e-05	0	0	0	0
D_0__Bacteria	Firmicutes	Bacilli	Lactobacillales	Carnobacteriaceae	Trichococcus	-	-	-	-	-	-	-	-	-	-	-	-	-	-	-	-	0	0	0	0	0	0	0	0	0	0	0	0	0	0	0	0	0	0	0	0	0	0	0	0	0	0	0	0
D_0__Bacteria	Firmicutes	Bacilli	Lactobacillales	Carnobacteriaceae	uncultured	-	-	-	-	-	-	-	-	-	-	-	-	-	-	-	-	0	0	0	0	0	0	0	0.000448833	0	0	0	0	0	0	0	0	0	0	0	0	0	0	0	0	0	0	0	0
D_0__Bacteria	Firmicutes	Bacilli	Lactobacillales	Lactobacillaceae	Lactobacillus	-	-	-	napA	narG	-	-	norB	-	-	-	-	ureA	-	-	-	0	0	0	0	0	0	0	0	0	6.98666e-05	0.00034153	3.15776e-05	0.000170612	0	0	3.88063e-05	0	0	0	6.61551e-05	0	0	0	0	0	0	0	6.98519e-05
D_0__Bacteria	Firmicutes	Bacilli	Lactobacillales	Streptococcaceae	Lactococcus	-	-	-	-	-	-	-	-	-	-	-	-	-	-	-	-	0	0	0	0	0	0	0	0	0	0	0	0	0	0	0	0	0	0	0	0	0	0	0	0	0	0	0	0
D_0__Bacteria	Firmicutes	Bacilli	Lactobacillales	Streptococcaceae	Streptococcus	-	-	-	napA	narG	nirK	nirS	norB	nosZ	-	-	-	ureA	-	-	-	0	0	0	0	0	0	0	0.0013465	0	0.000279466	0	6.31552e-05	0	0	0	0	0.000209922	0.000147254	0	0	0	0	0	0.000145978	0	0	0	0.000139704
D_0__Bacteria	Firmicutes	Bacilli	Lactobacillales	Streptococcaceae	uncultured	-	-	-	-	-	-	-	-	-	-	-	-	-	-	-	-	0	0	0	0	0	0	0	0	0	0	0	0	0	0	0	0	0	0	0	6.61551e-05	0	0	0	0	0	0	0	0
D_0__Bacteria	Firmicutes	Clostridia	Clostridiales	Christensenellaceae	uncultured	-	-	-	-	-	-	-	-	-	-	-	-	-	-	-	-	0	0	0	0	0	0	0	0	0	0	0	6.31552e-05	0	0	0	0	0	0	0	0	0	0	0	0	0	0	0	0
D_0__Bacteria	Firmicutes	Clostridia	Clostridiales	Clostridiaceae 1	Clostridium sensu stricto 13	-	-	-	-	-	-	-	-	-	-	-	-	-	-	-	-	0	0	0	0	0	0	0	0	0	0	0	0	0	7.96178e-05	0	0	0	0	3.52572e-05	3.30775e-05	0	0	0	0.000437935	0	0	0	0
D_0__Bacteria	Firmicutes	Clostridia	Clostridiales	Clostridiaceae 1	Oxobacter	-	-	-	napA	-	-	-	-	-	-	-	nifD	-	-	-	-	0	0	0	0	0	0	0	0	0	0	0	0	0	0	0	0	0	0	0	0	0	0	0	0	0	0	0	0
D_0__Bacteria	Firmicutes	Clostridia	Clostridiales	Clostridiaceae 2	Alkaliphilus	-	-	-	napA	-	-	-	-	-	nrfA	nifH	nifD	-	-	-	-	0	0	0	0	0	0	0	0.000179533	0	0	0	0	0	0	0	0	0	0	0	0	0	0	0	0	0	0	0	0
D_0__Bacteria	Firmicutes	Clostridia	Clostridiales	Family XI	Anaerococcus	-	-	-	napA	-	-	-	-	-	nrfA	-	-	ureA	-	-	-	0	0	0	0	0	0	0	0.000718133	0	0	0	0	0	0	0	0	0	0	0	0	0	0	0	0	0	0	0	0
D_0__Bacteria	Firmicutes	Clostridia	Clostridiales	Family XI	Helcococcus	-	-	-	-	-	-	-	-	-	-	-	-	-	-	-	-	0	5.83005e-05	0	0	0	0	0	0	0	0	0	0	0	0	0	0	0	0	0	0	0	0	0	0	0	0	6.27471e-05	0
D_0__Bacteria	Firmicutes	Clostridia	Clostridiales	Family XI	Peptoniphilus	-	-	-	napA	-	-	-	-	-	-	nifH	nifD	-	-	-	-	0	0	0	0	0	0	0	0	0	0	0	0	0	0	0	0	0	0	0	9.92326e-05	0	0	0	0	0	0	0	0
D_0__Bacteria	Firmicutes	Clostridia	Clostridiales	Family XI	uncultured	-	-	-	-	-	-	-	-	-	-	-	-	-	-	-	-	0	0	0	0	0	0	0	0.00206463	0	0.000139733	0	0	0	0	0	0	0	0	0	0	0	0	0	0	0	0	0	0
D_0__Bacteria	Firmicutes	Clostridia	Clostridiales	Gracilibacteraceae	Lutispora	-	-	-	-	-	-	-	-	-	-	-	-	-	-	-	-	0	0	0	0	0	0	0	0	0	0	0	0	8.5306e-05	0	0	0	0	0	0	0	0	0	0	0	0	0	0	0
D_0__Bacteria	Firmicutes	Clostridia	Clostridiales	Lachnospiraceae	Incertae Sedis	-	-	-	-	-	-	-	-	-	-	-	-	-	-	-	-	0	0	0	0	0	0	0	0	0	0	0	0	0	0	0	0	0	0	0	6.61551e-05	0	0	0	0	0	0	0	0
D_0__Bacteria	Firmicutes	Clostridia	Clostridiales	Peptococcaceae	Desulfitobacterium	-	-	-	napA	narG	-	-	norB	nosZ	nrfA	nifH	nifD	-	dsrA	dsrB	-	0	0	0	0	0	0	0	0	0	0.000139733	0	0	0	0	0	0	0	0	0	0	0	0	0	0	0	0	0	0
D_0__Bacteria	Firmicutes	Clostridia	Clostridiales	Peptococcaceae	Desulfosporosinus	-	-	-	napA	narG	nirK	-	-	nosZ	nrfA	nifH	nifD	ureA	dsrA	dsrB	-	0	0	0	0	0	0	0	0	0	0	0	0	0	0	0	0	0	0	0	0	0	0	0	0	0	9.02364e-05	0	0
D_0__Bacteria	Firmicutes	Clostridia	Clostridiales	Peptococcaceae	uncultured	-	-	-	-	-	-	-	-	-	-	-	-	-	-	-	-	0	0	0	0	0	0	0	0	0	0	0	0	0	0	0	0	0	0	0	0	0.000183385	0	0	0	0	0	0	0
D_0__Bacteria	Firmicutes	Clostridia	Clostridiales	Peptostreptococcaceae	Incertae Sedis	-	-	-	-	-	-	-	-	-	-	-	-	-	-	-	-	0	0	0	0	0	0	0	0	0	0	0	0	0	0	0	0.000116419	0	0	0	0	0	0	0	0	0	0	0	0
D_0__Bacteria	Firmicutes	Clostridia	Clostridiales	Peptostreptococcaceae	uncultured bacterium	-	-	-	-	-	-	-	-	-	-	-	-	-	-	-	-	0	0	0	0	0	0	0	0	0	0	0	0	0	0	0.000125109	0	0	0	0	0	0	0	0	0	0	0	0	0
D_0__Bacteria	Firmicutes	Clostridia	Clostridiales	Ruminococcaceae	uncultured	-	-	-	-	-	-	-	-	-	-	-	-	-	-	-	-	0	0	0	0	0	0	0	0	0	0	0	0	0	0	0	0	0	9.81691e-05	0	0	0	0	0	0	0	9.02364e-05	0	0
D_0__Bacteria	Firmicutes	Clostridia	Thermoanaerobacterales	Thermodesulfobiaceae	Coprothermobacter	-	-	-	-	-	-	-	-	-	-	-	-	-	-	-	-	0	0	0	0	0	0	0	0	0	0	0	0	0	0	6.25547e-05	0.000582095	6.99741e-05	0	3.52572e-05	0	6.11284e-05	0.000320188	0.000190803	0.000243297	0.000413345	0	0	0
D_0__Bacteria	Firmicutes	Erysipelotrichia	Erysipelotrichales	Erysipelotrichaceae	Asteroleplasma	-	-	-	-	-	-	-	-	-	-	-	-	-	-	-	-	0	0	0	0	0	0	0	0	0	0	0	0	0	0	0	0	0	0	3.52572e-05	0	0	0	0	0	0	0	0	0
D_0__Bacteria	Firmicutes	Erysipelotrichia	Erysipelotrichales	Erysipelotrichaceae	Erysipelothrix	-	-	-	-	-	-	-	-	-	-	-	-	-	-	-	-	0	0	0	0	0	0	0	0.00125673	0	0.0002096	0	0	0	0	0	0	0	0	0	0	0	0	0	0	0	0	0	0
D_0__Bacteria	Firmicutes	Erysipelotrichia	Erysipelotrichales	Erysipelotrichaceae	Turicibacter	-	-	-	napA	-	-	-	-	-	-	nifH	nifD	-	-	dsrB	-	0	0	0	0	0	0	0	0	0	0	0	0	0	0	0	0.000232838	0	9.81691e-05	0	0	0	0	0	0	0	0	0	0
D_0__Bacteria	Firmicutes	Erysipelotrichia	Erysipelotrichales	Erysipelotrichaceae	uncultured	-	-	-	-	-	-	-	-	-	-	-	-	-	-	-	-	0	0	0	0	0	0	0	8.97666e-05	4.89716e-05	0	0	0	0	0	6.25547e-05	0	0.000139948	0	0	6.61551e-05	0	0	0	0	0	0	0	0
D_0__Bacteria	Firmicutes	Negativicutes	Selenomonadales	Veillonellaceae	Pelosinus	-	-	nirA	napA	narG	-	-	norB	-	nrfA	nifH	nifD	-	-	-	-	0	0	0	0	0	0	0	0	0	0	0	0	0	0	0	0	0	0	0	6.61551e-05	0	0.000106729	0	0	0	0	0	0
D_0__Bacteria	Gemmatimonadetes	Gemmatimonadetes	Gemmatimonadales	Gemmatimonadaceae	Gemmatimonas	-	-	-	napA	-	nirK	-	norB	nosZ	nrfA	-	-	-	dsrA	dsrB	-	0	0	0	0	0	0	0	0	0	0.000139733	0	0	0	0	0	0	0.000139948	0	0.000141029	6.61551e-05	0	0	0.000381607	4.86594e-05	0	0.000225591	0	6.98519e-05
D_0__Bacteria	Gemmatimonadetes	Gemmatimonadetes	PAUC43f marine benthic group	uncultured Gemmatimonadetes bacterium	uncultured Gemmatimonadetes bacterium	-	-	-	-	-	-	-	-	-	-	-	-	-	-	-	-	0	0	0	0	0	0	0	0	0	0	0	0	0	0	0	0	0	0	0	0	0	0	0	0	0	9.02364e-05	0	0
D_0__Bacteria	Lentisphaerae	ML1228J-2	uncultured bacterium	uncultured bacterium	uncultured bacterium	-	-	-	-	-	-	-	-	-	-	-	-	-	-	-	-	0	0	0	0	0	7.64877e-05	9.66744e-05	0	0.000146915	0	8.53825e-05	0	0	0	0	0	0	0	0	0	0	0	0	0	0	0.000180473	0	0
D_0__Bacteria	Nitrospirae	Nitrospira	Nitrospirales	0319-6A21	uncultured bacterium	-	-	-	-	-	-	-	-	-	-	-	-	-	-	-	-	0	8.74508e-05	0.000567022	0	0.000329906	0	0	0	0	0.000419199	8.53825e-05	6.31552e-05	4.2653e-05	7.96178e-05	0.000125109	0.000155225	0	9.81691e-05	7.05144e-05	0	0.000122257	0.000266823	0	0	0	0.000315827	0.000250988	0
D_0__Bacteria	Nitrospirae	Nitrospira	Nitrospirales	Nitrospiraceae	Leptospirillum	-	-	-	-	-	-	-	-	-	-	nifH	nifD	-	-	-	-	0	0	0.000113404	0.000170039	0	0.000152975	0	0	0	0	0	9.47329e-05	0	0	0	3.88063e-05	0	0	0	0	0	0	0	0	0	0	0	0
D_0__Bacteria	Nitrospirae	Nitrospira	Nitrospirales	Nitrospiraceae	Nitrospira	-	nxrB	-	napA	narG	-	nirS	-	-	nrfA	-	nifD	ureA	dsrA	dsrB	-	0	0	0	0	0	0	0	0	0	0	0	0	0	0	0	0	0	0	0	0	0	0	0.000190803	9.73189e-05	0	0	0	0.000139704
D_0__Bacteria	Planctomycetes	BD7-11	uncultured bacterium	uncultured bacterium	uncultured bacterium	-	-	-	-	-	-	-	-	-	-	-	-	-	-	-	-	0	0	0	0	0	0	0	0	0	0	0	0	0	0	0	0	0	0	0.000176286	0	0.000244514	0	0	0.000145978	0	0	0	0
D_0__Bacteria	Planctomycetes	Phycisphaerae	CPla-3 termite group	uncultured planctomycete	uncultured planctomycete	-	-	-	-	-	-	-	-	-	-	-	-	-	-	-	-	0	0	0	0	5.49843e-05	0	0	0	0	6.98666e-05	8.53825e-05	0	0	0.000238854	0	0.000194032	0.000349871	0	0.000282058	0.00039693	6.11284e-05	0.000213459	0	0.000243297	5.90493e-05	0.000135355	6.27471e-05	0.000558815
D_0__Bacteria	Planctomycetes	Phycisphaerae	CPla-3 termite group	uncultured soil bacterium PBS-22	uncultured soil bacterium PBS-22	-	-	-	-	-	-	-	-	-	-	-	-	-	-	-	-	0	0	0	0	0.000164953	0	0	0	0	0	0	0	0	0	0	0.000116419	0.000349871	0.000245423	7.05144e-05	0.000330775	0	0.000213459	0	0	0.000295247	0	6.27471e-05	0.000139704
D_0__Bacteria	Planctomycetes	Phycisphaerae	Phycisphaerales	Phycisphaeraceae	AKYG587	-	-	-	-	-	-	-	-	-	-	-	-	-	-	-	-	0	0	0	0	0	0	0	0	0	0	0	0	8.5306e-05	0	0	0	0	0	0	0	0	0	0	0	0	0	0	0
D_0__Bacteria	Planctomycetes	Phycisphaerae	Phycisphaerales	Phycisphaeraceae	Phycisphaera	-	-	-	napA	-	-	-	-	-	-	-	-	ureA	-	-	-	0	0.000233202	0.000113404	0.000340078	0.00038489	0	9.66744e-05	0	9.79432e-05	0.000279466	0.000512295	3.15776e-05	0.00106633	0.000318471	0.000187664	0.000271644	0.000629767	0.000245423	0.000211543	0.000198465	0.000550156	0.000426917	0	0.000291957	0.000649542	0.000586537	0.000313735	0.00034926
D_0__Bacteria	Planctomycetes	Phycisphaerae	Phycisphaerales	Phycisphaeraceae	SM1A02	-	-	-	-	-	-	-	-	-	-	-	-	-	-	-	-	0	0	0	0	0	0	0	0	0	0	0	0	0	0	0	0	0	0	7.05144e-05	0	0	0	0	0	0	0	0	0
D_0__Bacteria	Planctomycetes	Phycisphaerae	WD2101 soil group	Planctomycetales bacterium Ellin6207	Planctomycetales bacterium Ellin6207	-	-	-	-	-	-	-	-	-	-	-	-	-	-	-	-	0	0	0	0	0	0	0	0	0	0	0	0	0	0	0	0	0	0	0	0	0	0	0	0	0.000118099	0	0	0
D_0__Bacteria	Planctomycetes	Phycisphaerae	WD2101 soil group	uncultured planctomycete	uncultured planctomycete	-	-	-	-	-	-	-	-	-	-	-	-	-	-	-	-	0	0	0	0	0	0	0	0	0	0	0	9.47329e-05	0.000170612	0	0	0.000698514	0.000839689	0.000245423	0.000493601	0.000562318	6.11284e-05	5.33646e-05	0	9.73189e-05	0.000590493	9.02364e-05	0.000125494	0.000838223
D_0__Bacteria	Planctomycetes	Planctomycetacia	Planctomycetales	Planctomycetaceae	Pir4 lineage	-	-	-	-	-	-	-	-	-	-	-	-	-	-	-	-	0	0	0	0	0	0	0	0	0	0	0	0	0	0	0	0	0	0	0	0	0	0	0	0	0	0	0	0
D_0__Bacteria	Planctomycetes	Planctomycetacia	Planctomycetales	Planctomycetaceae	Rhodopirellula	-	-	nirA	napA	-	-	-	norB	-	nrfA	-	-	-	-	-	-	0	0	0	0	0	0	0	0	0	0	0	0	0	0	0	0	0	0	0	0	0	0	0	0	0	0	0	0
D_0__Bacteria	Planctomycetes	Planctomycetacia	Planctomycetales	Planctomycetaceae	Schlesneria	-	-	-	-	-	-	-	-	-	-	-	-	-	-	-	-	0	2.91503e-05	0.000340213	0	0.000164953	0	0.000290023	0	0.000195886	6.98666e-05	0.000170765	0.000157888	0.000511836	0	0	0.000232838	0.000279896	0.000245423	0.000564115	0.000165388	0.000305642	5.33646e-05	0.000190803	0.000340616	0.000590493	4.51182e-05	6.27471e-05	0.000279408
D_0__Bacteria	Planctomycetes	Planctomycetacia	Planctomycetales	Planctomycetaceae	Zavarzinella	-	-	-	-	-	-	-	-	-	-	-	-	-	-	-	-	0	2.91503e-05	0	0	0	7.64877e-05	0	0	0	0	0	6.31552e-05	4.2653e-05	0	0	0	0	0.000196338	7.05144e-05	0.000463085	6.11284e-05	0	0.00057241	0.000243297	0.000118099	4.51182e-05	0.000250988	0.000139704
D_0__Bacteria	Proteobacteria	ARKICE-90	uncultured bacterium	uncultured bacterium	uncultured bacterium	-	-	-	-	-	-	-	-	-	-	-	-	-	-	-	-	0	0	0	0	0	0	0	0	0	0	0	0	0	0	0	0	0	0	0	0	0	0	0	0	0	0	6.27471e-05	0
D_0__Bacteria	Proteobacteria	Alphaproteobacteria	Caulobacterales	Caulobacteraceae	Brevundimonas	-	-	nirA	-	-	-	-	norB	-	-	nifH	-	-	-	-	-	0	0	0	0.000510117	5.49843e-05	0	9.66744e-05	0	4.89716e-05	0	0	0	0	0	0	0	0.000279896	9.81691e-05	0	0	0	0	0	0	0.000295247	4.51182e-05	0	0
D_0__Bacteria	Proteobacteria	Alphaproteobacteria	Caulobacterales	Caulobacteraceae	uncultured Caulobacteraceae bacterium	-	-	-	-	-	-	-	-	-	-	-	-	-	-	-	-	0	0	0	0	0	0	0	0	0	0	0	0	0	0	0	3.88063e-05	0	0	0.000105772	0	0	0	0	0	0	9.02364e-05	0.000188241	0.000209556
D_0__Bacteria	Proteobacteria	Alphaproteobacteria	Caulobacterales	Hyphomonadaceae	Hirschia	-	-	-	napA	-	-	-	-	-	-	-	-	ureA	-	-	-	0	0	0	0	0	0	0	0	0	0	0	0	0	0	0	0	0.000139948	0	0	0	0	0	0	0	0	0	0	0
D_0__Bacteria	Proteobacteria	Alphaproteobacteria	Caulobacterales	Hyphomonadaceae	uncultured	-	-	-	-	-	-	-	-	-	-	-	-	-	-	-	-	0	0	0	0	0	0	0	0	0	0	0	0	0	0	0	0	0	0	0	0	0	5.33646e-05	0.000190803	0	0	0	0	0
D_0__Bacteria	Proteobacteria	Alphaproteobacteria	OCS116 clade	uncultured bacterium	uncultured bacterium	-	-	-	-	-	-	-	-	-	-	-	-	-	-	-	-	0	0	0	0	0.000109969	0	0	0	0	0	0	0	0	0.000159236	0	0	0	0	3.52572e-05	3.30775e-05	0	0	0	0	0	0	0	0
D_0__Bacteria	Proteobacteria	Alphaproteobacteria	Rhizobiales	1174-901-12	Rhizobium sp. SC-11	-	-	-	-	-	-	-	-	-	-	-	-	-	-	-	-	0	0	0	0	0	0	0	0	0	0	0	0	0	0	0	0.000116419	0.000139948	0	0	0	0	0	0.000190803	0	0	4.51182e-05	0	0
D_0__Bacteria	Proteobacteria	Alphaproteobacteria	Rhizobiales	1174-901-12	uncultured Bradyrhizobium sp.	-	-	-	-	-	-	-	-	-	-	-	-	-	-	-	-	0	0	0	0	0	0	0	0.000179533	0	0	0	6.31552e-05	0	0	0	0.000194032	0.000349871	9.81691e-05	0	3.30775e-05	0.000366771	0.000106729	0	0	0.000118099	0.000180473	0.000125494	0
D_0__Bacteria	Proteobacteria	Alphaproteobacteria	Rhizobiales	1174-901-12	uncultured Rhizobiales bacterium	-	-	-	-	-	-	-	-	-	-	-	-	-	-	-	-	0	0	0.000113404	8.50196e-05	0	0	0	0	0	0	0	3.15776e-05	4.2653e-05	0	0	0	0.000139948	4.90846e-05	7.05144e-05	0	0.000122257	0	0	9.73189e-05	0	0	0.000188241	0
D_0__Bacteria	Proteobacteria	Alphaproteobacteria	Rhizobiales	1174-901-12	uncultured bacterium	-	-	-	-	-	-	-	-	-	-	-	-	-	-	-	-	0	0	0	0.000255059	0	0	9.66744e-05	0	9.79432e-05	0	0	0	0	0	0.000312774	0.000155225	0	0.000147254	0.000105772	9.92326e-05	0	0	0	0	0	0	0	0
D_0__Bacteria	Proteobacteria	Alphaproteobacteria	Rhizobiales	1174-901-12	uncultured organism	-	-	-	-	-	-	-	-	-	-	-	-	-	-	-	-	0	0	0.000340213	0	5.49843e-05	7.64877e-05	0	0	4.89716e-05	6.98666e-05	8.53825e-05	0	0	0	0	0	0	0	0	0	0	0	0.000381607	0	0	0	0.000501977	0
D_0__Bacteria	Proteobacteria	Alphaproteobacteria	Rhizobiales	A0839	uncultured alpha proteobacterium	-	-	-	-	-	-	-	-	-	-	-	-	-	-	-	-	0	0	0	0	0	0	0	0	0	0	0	0	0	0	0	0	0	0	0	0	0	0.000106729	0	0	0	0	0	0
D_0__Bacteria	Proteobacteria	Alphaproteobacteria	Rhizobiales	A0839	uncultured bacterium	-	-	-	-	-	-	-	-	-	-	-	-	-	-	-	-	0	0	0	0	0	0	0	0	0	0	0	0	0	0	0	0	0	0	0	0	0	0	0	0	0	0	0	0
D_0__Bacteria	Proteobacteria	Alphaproteobacteria	Rhizobiales	BCf3-20	uncultured bacterium	-	-	-	-	-	-	-	-	-	-	-	-	-	-	-	-	0	2.91503e-05	0	8.50196e-05	0	0	0	0	0	0	0	0	0	0	0	7.76126e-05	0	4.90846e-05	0	0	0	0.000106729	0	0	0.000118099	4.51182e-05	6.27471e-05	6.98519e-05
D_0__Bacteria	Proteobacteria	Alphaproteobacteria	Rhizobiales	Beijerinckiaceae	Methylocapsa	-	-	-	-	-	-	-	-	-	-	nifH	nifD	-	-	-	-	0	0	0.000226809	0	0	0	0	0	0.000244858	0	0	0	0	0	0	0	0	0	0	0	0	0	0	0	0	0	0	0
D_0__Bacteria	Proteobacteria	Alphaproteobacteria	Rhizobiales	Beijerinckiaceae	Methyloferula	-	-	-	-	-	-	-	-	-	-	nifH	-	-	-	-	-	0	0	0	0	0	0	0	0	0	0	0	0	0	0	0	0	0	0	0	0	0	0	0	0	0	0	0.000125494	0
D_0__Bacteria	Proteobacteria	Alphaproteobacteria	Rhizobiales	Bradyrhizobiaceae	Rhodopseudomonas	-	-	nirA	napA	-	nirK	-	norB	nosZ	-	nifH	nifD	ureA	-	-	SoxB	0	0	0	0	0	0	0	0	9.79432e-05	0	0	0	0	0	0	0	0	0	0	0.00039693	0	5.33646e-05	0	0	0	0	0	0
D_0__Bacteria	Proteobacteria	Alphaproteobacteria	Rhizobiales	Bradyrhizobiaceae	Tardiphaga	-	-	-	-	-	-	-	-	-	-	-	-	-	-	-	-	0	0	0	0	0	0	0	0	0	0	0	0	0	0	0	0	0	0	0	0	0.000183385	0	0	0	0	0	0	0
D_0__Bacteria	Proteobacteria	Alphaproteobacteria	Rhizobiales	Bradyrhizobiaceae	uncultured	-	-	-	-	-	-	-	-	-	-	-	-	-	-	-	-	0	0	0	0	0	0	0	0	0	0	0	0	0	0	0	0	0	0	7.05144e-05	0	0.000122257	0.000106729	0	0	0	9.02364e-05	0	0
D_0__Bacteria	Proteobacteria	Alphaproteobacteria	Rhizobiales	Brucellaceae	Ochrobactrum	-	-	nirA	napA	narG	nirK	-	norB	nosZ	-	nifH	-	ureA	-	-	-	0	0	0	0	0	0	0	0	0	0	0	0	0	0	0	7.76126e-05	0	0	7.05144e-05	0	0	0	0	0	0	0	0	0
D_0__Bacteria	Proteobacteria	Alphaproteobacteria	Rhizobiales	DUNssu371	uncultured Bradyrhizobiaceae bacterium	-	-	-	-	-	-	-	-	-	-	-	-	-	-	-	-	0	0	0	0	0	0	0	0	0	0	0	0	0	0	0	0	0	0	0	0	0	0	0	0	0	0	0	0
D_0__Bacteria	Proteobacteria	Alphaproteobacteria	Rhizobiales	DUNssu371	uncultured Gemmatimonadetes bacterium	-	-	-	-	-	-	-	-	-	-	-	-	-	-	-	-	0	0	0.000113404	0	0	0.000152975	9.66744e-05	8.97666e-05	9.79432e-05	6.98666e-05	0.000256148	6.31552e-05	0	0	0	0.000155225	6.99741e-05	4.90846e-05	0.000211543	0.000363853	0.000305642	0	0.00057241	0.000145978	0.00100384	0.000135355	0.000125494	0.00034926
D_0__Bacteria	Proteobacteria	Alphaproteobacteria	Rhizobiales	DUNssu371	uncultured Hyphomicrobiaceae bacterium	-	-	-	-	-	-	-	-	-	-	-	-	-	-	-	-	0	0	0	0	0	0	0	0	0	0	0	0	0	0	0	0	0	0	0	6.61551e-05	0	0	0	0	0	0	0	0
D_0__Bacteria	Proteobacteria	Alphaproteobacteria	Rhizobiales	DUNssu371	uncultured bacterium	-	-	-	-	-	-	-	-	-	-	-	-	-	-	-	-	0	0	0	0	0	0	0	0	0	0	0	0	0	0	0	0.000388063	6.99741e-05	0.000147254	0	3.30775e-05	0	0	0	0	0	4.51182e-05	0	0
D_0__Bacteria	Proteobacteria	Alphaproteobacteria	Rhizobiales	DUNssu371	uncultured proteobacterium	-	-	-	-	-	-	-	-	-	-	-	-	-	-	-	-	0	0.000116601	0	0	0.000109969	0	0	0	0	0	0	0	0	0	0	0	0.000279896	9.81691e-05	3.52572e-05	0.000231543	0.000183385	0.000320188	0	9.73189e-05	0	0.000451182	0.000376482	0.000279408
D_0__Bacteria	Proteobacteria	Alphaproteobacteria	Rhizobiales	Elev-16S-1546	uncultured Methylocystaceae bacterium	-	-	-	-	-	-	-	-	-	-	-	-	-	-	-	-	0	0	0	0.000170039	0	0	0	0	0	6.98666e-05	0	0	4.2653e-05	0	0	7.76126e-05	0	0	0	9.92326e-05	6.11284e-05	5.33646e-05	0.000763213	0	0	9.02364e-05	0	0.000279408
D_0__Bacteria	Proteobacteria	Alphaproteobacteria	Rhizobiales	Elev-16S-1546	uncultured proteobacterium	-	-	-	-	-	-	-	-	-	-	-	-	-	-	-	-	0	0	0	0	0	0	0	0	0	0	0	0	0	0	0	0	0	0	0.000211543	3.30775e-05	0	0.000320188	0	0	0	0	0	0
D_0__Bacteria	Proteobacteria	Alphaproteobacteria	Rhizobiales	F0723	uncultured alpha proteobacterium	-	-	-	-	-	-	-	-	-	-	-	-	-	-	-	-	0	0	0	0	0	0	0	0	0	0	0	0	0	0	0	0	0	0	0	0	0	0	0	0	0	0	0	0
D_0__Bacteria	Proteobacteria	Alphaproteobacteria	Rhizobiales	Hyphomicrobiaceae	Devosia	-	-	-	napA	-	nirK	-	-	-	-	nifH	-	ureA	-	-	-	0	0	0	0	0	0	0	0.000179533	0	6.98666e-05	8.53825e-05	0	0	7.96178e-05	6.25547e-05	0.000116419	0.000209922	0	0.0002468	0.000463085	0.000489027	0	0	0.000291957	0	9.02364e-05	0.000439229	0.000419111
D_0__Bacteria	Proteobacteria	Alphaproteobacteria	Rhizobiales	Hyphomicrobiaceae	Hyphomicrobium	-	-	nirA	napA	narG	nirK	-	norB	nosZ	-	nifH	nifD	ureA	-	-	-	0	0	0	0	0	0	0	0	0	0	0	0	0	0.000238854	0	0	0	0	0	0.00013231	0	0	0	0	0	0	0	0
D_0__Bacteria	Proteobacteria	Alphaproteobacteria	Rhizobiales	Hyphomicrobiaceae	Rhodomicrobium	-	-	nirA	-	-	-	-	-	-	-	nifH	nifD	-	dsrA	dsrB	-	0	0	0	0	0	0	0	0	0	0	0	0	0	0	0	0.000349257	0	0.000147254	0	3.30775e-05	0.000611284	0	0	0	0	0	0	0.000279408
D_0__Bacteria	Proteobacteria	Alphaproteobacteria	Rhizobiales	KF-JG30-B3	uncultured bacterium	-	-	-	-	-	-	-	-	-	-	-	-	-	-	-	-	0	5.83005e-05	0	0	0	0	0	0	4.89716e-05	0.0002096	0	0	4.2653e-05	0.000159236	0	3.88063e-05	0.000139948	0.000294507	0.0002468	0.00039693	0.000122257	0.000266823	0.000381607	0.000340616	0	0.00108284	0.000188241	0.00034926
D_0__Bacteria	Proteobacteria	Alphaproteobacteria	Rhizobiales	MNG7	uncultured Hyphomicrobiaceae bacterium	-	-	-	-	-	-	-	-	-	-	-	-	-	-	-	-	0	0	0	0	0	0	0	0	0	0	0	0	0	0	0	0	0	0	0	0	0.000244514	0	0	0	0	0	0	0
D_0__Bacteria	Proteobacteria	Alphaproteobacteria	Rhizobiales	MNG7	uncultured alpha proteobacterium	-	-	-	-	-	-	-	-	-	-	-	-	-	-	-	-	0	0	0	0	0	0	0	0	0	0	0	0	0	0	0	0	0.000279896	0	0	0	0	0	0	0	0	0	0	0
D_0__Bacteria	Proteobacteria	Alphaproteobacteria	Rhizobiales	Methylobacteriaceae	Methylobacterium	-	-	-	napA	narG	nirK	-	-	nosZ	-	nifH	nifD	ureA	-	-	-	0	0	0	0	0	0	0	0	0	0	0	0	0	0	0	0	0	0.000245423	0	6.61551e-05	0	0	0	0	0	0.000135355	0	0
D_0__Bacteria	Proteobacteria	Alphaproteobacteria	Rhizobiales	Methylocystaceae	Methylocystis	-	-	nirA	napA	-	nirK	-	norB	nosZ	-	nifH	nifD	-	-	-	-	0	0	0	0	0	0	0	0	0	0	0	0	0	0	0	0	0	0	0	0	0	0	0	0	0	9.02364e-05	0	0
D_0__Bacteria	Proteobacteria	Alphaproteobacteria	Rhizobiales	Methylocystaceae	Methylopila	-	-	-	-	-	-	-	-	-	-	-	-	-	-	-	-	0	0	0	0	0	0	0	0	0	0	0	0	0	0	0	0	0	0	0	0	0	0	0	0	0	0	0	0
D_0__Bacteria	Proteobacteria	Alphaproteobacteria	Rhizobiales	Methylocystaceae	Methylosinus	-	-	nirA	napA	-	-	-	-	-	-	nifH	nifD	ureA	-	-	-	0	0	0	0	0	0.000152975	0	0	0	0	0	0	8.5306e-05	0	0	0	0	0	0	0	0	0	0	0	0	4.51182e-05	0	0.000209556
D_0__Bacteria	Proteobacteria	Alphaproteobacteria	Rhizobiales	Methylocystaceae	uncultured	-	-	-	-	-	-	-	-	-	-	-	-	-	-	-	-	0	8.74508e-05	0	0	0	0.000229463	0	0	0	0	8.53825e-05	9.47329e-05	4.2653e-05	0	0	0	0	0	0	0	0	0	0	0	0	0	0	0
D_0__Bacteria	Proteobacteria	Alphaproteobacteria	Rhizobiales	Phyllobacteriaceae	Aquamicrobium	-	-	-	napA	narG	-	-	norB	nosZ	-	-	-	-	-	-	-	0	0	0	0	0	0	0	0	0	0	0	0	0	0	0	0	0	0	0	0	0	0.000213459	0	0	0	0	0	0
D_0__Bacteria	Proteobacteria	Alphaproteobacteria	Rhizobiales	Phyllobacteriaceae	Mesorhizobium	-	-	nirA	napA	narG	nirK	-	norB	nosZ	-	nifH	nifD	ureA	-	-	-	0	0	0	0	0	0	0	0	0	0	0	0	0	0	0	0	0	0	0	0	0.000183385	0.000106729	0	0	0	9.02364e-05	6.27471e-05	0
D_0__Bacteria	Proteobacteria	Alphaproteobacteria	Rhizobiales	Rhizobiaceae	Rhizobium	-	-	nirA	napA	narG	nirK	-	norB	nosZ	nrfA	nifH	nifD	ureA	-	-	-	0	0	0	0	0	0	0	0	0	0	0	0	0	0	0	0	0.000419845	0	3.52572e-05	3.30775e-05	0	0.000426917	0	0	0	0	6.27471e-05	0.000139704
D_0__Bacteria	Proteobacteria	Alphaproteobacteria	Rhizobiales	Rhizobiaceae	Shinella	-	-	-	napA	-	-	-	-	nosZ	-	nifH	-	ureA	-	-	-	0	0	0	0	0	0	0	0	0	0	0	3.15776e-05	0	0	0	7.76126e-05	6.99741e-05	0.000196338	7.05144e-05	6.61551e-05	0.000183385	5.33646e-05	0	0.000243297	0	0	0	0
D_0__Bacteria	Proteobacteria	Alphaproteobacteria	Rhizobiales	Rhizobiales Incertae Sedis	Bauldia	-	-	-	-	-	-	-	-	-	-	-	-	-	-	-	-	0	0	0	0	0	0	0	0	0	0	0	0	0	0	0	0	0	0	0.000176286	0.000165388	0	0	0	0	0	0	0	0
D_0__Bacteria	Proteobacteria	Alphaproteobacteria	Rhizobiales	Rhodobiaceae	Anderseniella	-	-	-	-	-	-	-	-	-	-	-	-	-	-	-	-	0	5.83005e-05	0	0	0	0	0	0	0	0	0	0	0	0	0	0	0	0	0	0	0	0	0	0	0	0	0	0
D_0__Bacteria	Proteobacteria	Alphaproteobacteria	Rhizobiales	Rhodobiaceae	Parvibaculum	-	-	-	-	-	nirK	-	norB	-	-	-	-	-	-	-	-	0	0	0	0	0	0	0	0	0	0	0	0	0	0	0	0	0	0	0	0	0	0	0	0	0	0	0	0
D_0__Bacteria	Proteobacteria	Alphaproteobacteria	Rhizobiales	Rhodobiaceae	Rhodobium	-	-	-	-	-	-	-	-	-	-	-	-	-	-	-	-	0	0	0	0	0	0	0	0	0	0	0	0	0	0	0	0	0	0	0	3.30775e-05	0.000489027	0	0	0	0	0.000135355	6.27471e-05	0.000209556
D_0__Bacteria	Proteobacteria	Alphaproteobacteria	Rhizobiales	Xanthobacteraceae	Labrys	-	-	-	-	-	-	-	-	-	-	-	-	-	-	-	-	0	0	0	0	0	0.000229463	0	0	0.000146915	0	0	0.000221043	0	0	0	0	0.000489819	0	0.000211543	0.000297698	0.000244514	0.00069374	0.000381607	0.000340616	0.000413345	4.51182e-05	0.000313735	0.000698519
D_0__Bacteria	Proteobacteria	Alphaproteobacteria	Rhizobiales	Xanthobacteraceae	Pseudolabrys	-	-	-	napA	narG	-	-	-	nosZ	-	-	-	ureA	-	-	-	0	0	0	0	0	0	0	0	0	0	0	0	0	0	0	3.88063e-05	6.99741e-05	9.81691e-05	0.000493601	0.000330775	0.000183385	5.33646e-05	0	0.000145978	5.90493e-05	0.000406064	0	0.000209556
D_0__Bacteria	Proteobacteria	Alphaproteobacteria	Rhizobiales	Xanthobacteraceae	uncultured bacterium	-	-	-	-	-	-	-	-	-	-	-	-	-	-	-	-	0	0.000145751	0.000113404	8.50196e-05	0.000329906	0.000152975	0	8.97666e-05	0	0	0	9.47329e-05	0.000170612	0	0	0.000271644	0.000419845	4.90846e-05	0.000528858	0.000330775	0.000244514	5.33646e-05	0.000190803	9.73189e-05	0.000236197	0.000631655	0.000125494	0.000279408
D_0__Bacteria	Proteobacteria	Alphaproteobacteria	Rhizobiales	alphaI cluster	uncultured Rhizobiales bacterium	-	-	-	-	-	-	-	-	-	-	-	-	-	-	-	-	0	0	0	0	0	0	0	0	0	0	0	6.31552e-05	0	0	0	0	0	0	0	0	0	0	0	0	0	0	0	0
D_0__Bacteria	Proteobacteria	Alphaproteobacteria	Rhizobiales	alphaI cluster	uncultured type II methanotroph	-	-	-	-	-	-	-	-	-	-	-	-	-	-	-	-	0	0.000174902	0.000226809	8.50196e-05	5.49843e-05	0.000229463	0.000290023	0.000807899	0.000636631	0.000349333	0	0.000568397	0.000255918	0	0	0	0	0.000147254	7.05144e-05	0.000198465	0.000427899	0	0	4.86594e-05	0.000531444	4.51182e-05	6.27471e-05	0.000139704
D_0__Bacteria	Proteobacteria	Alphaproteobacteria	Rhizobiales	uncultured bacterium	uncultured bacterium	-	-	-	-	-	-	-	-	-	-	-	-	-	-	-	-	0	2.91503e-05	0.000340213	0	0.00038489	0.000229463	9.66744e-05	0	4.89716e-05	6.98666e-05	0	0	0	0	6.25547e-05	0.000310451	0.000279896	0	0.000211543	9.92326e-05	6.11284e-05	0	0	9.73189e-05	0.000118099	0.000225591	0	0
D_0__Bacteria	Proteobacteria	Alphaproteobacteria	Rhodobacterales	Rhodobacteraceae	Defluviimonas	-	-	-	napA	narG	-	-	-	-	-	-	-	ureA	-	-	-	0	2.91503e-05	0	0	0	0	0	8.97666e-05	0	0	0	0	0	0	0	0	0	0	0	0	0	0	0	0	0.000118099	0	0	0
D_0__Bacteria	Proteobacteria	Alphaproteobacteria	Rhodobacterales	Rhodobacteraceae	Paracoccus	-	-	nirA	napA	narG	nirK	nirS	norB	nosZ	-	nifH	-	ureA	-	-	SoxB	0	0	0	0	0	0	0	0.0002693	0	0	0	0	0	0	0	0	0.000139948	0	0	0	0	0	0	0	0	0	0	0
D_0__Bacteria	Proteobacteria	Alphaproteobacteria	Rhodobacterales	Rhodobacteraceae	Rhodobacter	-	-	nirA	napA	-	nirK	nirS	norB	nosZ	-	nifH	nifD	ureA	-	-	SoxB	0	0	0	0	0	0	0	0	0	0	0	0	0	0	0	0	0.000209922	0	0	0	0.000183385	0	0	0	0	0	0	0
D_0__Bacteria	Proteobacteria	Alphaproteobacteria	Rhodobacterales	Rhodobacteraceae	Roseovarius	-	-	nirA	napA	-	nirK	-	norB	nosZ	-	nifH	-	ureA	-	-	-	0	0	0	0	0	0	0	0	0	0	0	0	0	0	0	0	0	4.90846e-05	3.52572e-05	0	0	0	0	0	0	4.51182e-05	0	0
D_0__Bacteria	Proteobacteria	Alphaproteobacteria	Rhodobacterales	Rhodobacteraceae	uncultured	-	-	-	-	-	-	-	-	-	-	-	-	-	-	-	-	0	0	0	0	0	0	0	0	0	0	0	0	0	0	0	0	0.000139948	0	0	0	0	0	0	0	0	0	0.000125494	0
D_0__Bacteria	Proteobacteria	Alphaproteobacteria	Rhodospirillales	AKYH478	uncultured alpha proteobacterium	-	-	-	-	-	-	-	-	-	-	-	-	-	-	-	-	0	0	0	0	0	0	0	0	0	0	0	0	0	0	0	0	0	0	0	6.61551e-05	0	0	0	0.000145978	0	9.02364e-05	0	0
D_0__Bacteria	Proteobacteria	Alphaproteobacteria	Rhodospirillales	AT-s3-44	uncultured alpha proteobacterium	-	-	-	-	-	-	-	-	-	-	-	-	-	-	-	-	0	0	0	0	0	0	0	0	4.89716e-05	0	0	0	0	0	0	0	0	0	0	0	0	0	0	0	0	9.02364e-05	0	0.000419111
D_0__Bacteria	Proteobacteria	Alphaproteobacteria	Rhodospirillales	Acetobacteraceae	uncultured eubacterium WD248	-	-	-	-	-	-	-	-	-	-	-	-	-	-	-	-	0	2.91503e-05	0.000113404	0	0.000109969	0	0	0	0	0	0	6.31552e-05	0	0	0	0	0	0	0	0	0	0	0	0	0	0	0	0
D_0__Bacteria	Proteobacteria	Alphaproteobacteria	Rhodospirillales	Acetobacteraceae	uncultured soil bacterium	-	-	-	-	-	-	-	-	-	-	-	-	-	-	-	-	0	0	0	0	0	0	0	0	0	0	0	0	0	0	0	0	0	0	3.52572e-05	0	0	0	0	0	0	9.02364e-05	0	0
D_0__Bacteria	Proteobacteria	Alphaproteobacteria	Rhodospirillales	DA111	uncultured Hyphomicrobiaceae bacterium	-	-	-	-	-	-	-	-	-	-	-	-	-	-	-	-	0	0	0	0	0	0	0	0	0	0	0	0	0	0	0	7.76126e-05	0	0	0	0	0	0	0	0	0	0	0	0
D_0__Bacteria	Proteobacteria	Alphaproteobacteria	Rhodospirillales	DA111	uncultured bacterium KF-JG30-B10	-	-	-	-	-	-	-	-	-	-	-	-	-	-	-	-	0	0	0.000113404	0.000170039	0.000164953	0.000152975	0	0	0	0.0002096	0	6.31552e-05	8.5306e-05	0.000557325	0	7.76126e-05	0	4.90846e-05	0.000105772	0.000231543	0	0	0	0.000145978	0	0.000135355	0	0.000139704
D_0__Bacteria	Proteobacteria	Alphaproteobacteria	Rhodospirillales	DA111	uncultured proteobacterium	-	-	-	-	-	-	-	-	-	-	-	-	-	-	-	-	0	0	0	0	0.000164953	0	0	0	0	0	0	0	0.000213265	0	0	0.00128061	0	0	0	9.92326e-05	6.11284e-05	0.000640376	0	0.000291957	5.90493e-05	0.000812128	0.000188241	0.000139704
D_0__Bacteria	Proteobacteria	Alphaproteobacteria	Rhodospirillales	JG37-AG-20	uncultured bacterium	-	-	-	-	-	-	-	-	-	-	-	-	-	-	-	-	0	0	0	0	0	0	0	0	0	0	0	0	0	0	0	3.88063e-05	0.000349871	0	0.000176286	0	0.000122257	0	0.000381607	0.000340616	0.000413345	0	6.27471e-05	0.000139704
D_0__Bacteria	Proteobacteria	Alphaproteobacteria	Rhodospirillales	Rhodospirillaceae	Azospirillum	-	-	nirA	napA	-	nirK	nirS	norB	nosZ	-	nifH	nifD	ureA	-	-	-	0	0.00163242	0.00102064	0	0.00236433	0.00145327	0.00125677	0.0016158	0	0.000139733	0.000170765	0	0.000938366	0	0	0.000232838	6.99741e-05	9.81691e-05	0.000141029	3.30775e-05	0.000489027	0.000213459	0	0.000145978	0.000118099	0	0	0
D_0__Bacteria	Proteobacteria	Alphaproteobacteria	Rhodospirillales	Rhodospirillaceae	Defluviicoccus	-	-	-	-	-	-	-	-	-	-	-	-	-	-	-	-	0	0	0	0	0	0	0	0.000359066	0	0.000139733	8.53825e-05	0.00012631	0.000213265	0	0	0	0.000139948	0.000392677	0.000211543	0.0019185	0.00177272	0	0	0	5.90493e-05	0.000180473	0	6.98519e-05
D_0__Bacteria	Proteobacteria	Alphaproteobacteria	Rhodospirillales	Rhodospirillaceae	Dongia	-	-	-	-	-	-	-	-	-	-	-	-	-	-	-	-	0	0	0	0	0	0	0	0	0	0	0	0	0	0	0	0	0.000629767	0.000196338	0.000352572	3.30775e-05	0.000305642	0.00101393	0	4.86594e-05	0	0	0.000125494	0.000139704
D_0__Bacteria	Proteobacteria	Alphaproteobacteria	Rhodospirillales	Rhodospirillaceae	Elstera	-	-	-	-	-	-	-	-	-	-	-	-	-	-	-	-	0	0	0	0	0	0	0	0	0	0	0	0	0	0	0	7.76126e-05	0	0	0	3.30775e-05	0	0.000106729	0.00057241	0.000145978	0	9.02364e-05	0	0
D_0__Bacteria	Proteobacteria	Alphaproteobacteria	Rhodospirillales	Rhodospirillaceae	Ferrovibrio	-	-	-	-	-	-	-	-	-	-	-	-	-	-	-	-	0	0	0	0	0	0	0	0	0	0	0	0	0	0	0	0	0.000419845	0	0	3.30775e-05	0	0	0	0	0	0	0	0
D_0__Bacteria	Proteobacteria	Alphaproteobacteria	Rhodospirillales	Rhodospirillaceae	Magnetospira	-	-	-	napA	-	-	-	-	nosZ	-	-	-	ureA	dsrA	dsrB	-	0	5.83005e-05	0	0	0	0	0	0	0	0	0	0	0	0	0	0	0	0	0	0	0	0	0	0	0	0	0	0
D_0__Bacteria	Proteobacteria	Alphaproteobacteria	Rhodospirillales	Rhodospirillaceae	Telmatospirillum	-	-	-	-	-	-	-	-	-	-	nifH	-	-	-	-	-	0	0.000437254	0	0.00110525	0.000769781	0.000458926	0	0.000179533	0.000538688	0.001048	0.000768443	3.15776e-05	0.00166347	0.000636943	6.25547e-05	0.000465676	0.000419845	0.000245423	0.000916687	0.00039693	0.00116144	0.000373552	0	0.000729891	0.000295247	0.000225591	0.000439229	0.000279408
D_0__Bacteria	Proteobacteria	Alphaproteobacteria	Rickettsiales	AKIW1012	Caedibacter caryophilus	-	-	-	-	-	-	-	-	-	-	-	-	-	-	-	-	0	0	0	0	0	0	9.66744e-05	0	0	0	0	0.000157888	0	0.000238854	0	0	0	0	0	0	0	0	0	0	5.90493e-05	0	6.27471e-05	0
D_0__Bacteria	Proteobacteria	Alphaproteobacteria	Rickettsiales	EF100-94H03	uncultured proteobacterium	-	-	-	-	-	-	-	-	-	-	-	-	-	-	-	-	0	0.000116601	0.000113404	0	0.000164953	0	0	0.0002693	0	0.0002096	8.53825e-05	0.00012631	0	0	0	0.000388063	0.000209922	0.000294507	3.52572e-05	9.92326e-05	0.000427899	5.33646e-05	0.000190803	0.000437935	5.90493e-05	4.51182e-05	0.000188241	0.000698519
D_0__Bacteria	Proteobacteria	Alphaproteobacteria	Rickettsiales	LWSR-14	uncultured bacterium	-	-	-	-	-	-	-	-	-	-	-	-	-	-	-	-	0	0	0	0	0	0	0	0	0	0	0	0	0	0	0	0	0	0	0	0	0	0	0	0	0	0	0.000188241	0
D_0__Bacteria	Proteobacteria	Alphaproteobacteria	Rickettsiales	LWSR-14	uncultured organism	-	-	-	-	-	-	-	-	-	-	-	-	-	-	-	-	0	0	0	0	0	0	0	0	0	0	0	0	0	0	0	0	0	0	0	0	0	0	0	0	0	0	0	0
D_0__Bacteria	Proteobacteria	Alphaproteobacteria	Rickettsiales	Rickettsiaceae	Rickettsia	-	-	-	-	-	-	-	-	-	-	-	-	-	-	-	-	0	5.83005e-05	0	0.000255059	0	0	0	0	0	0	0	0	0	0	0.000187664	0	0	9.81691e-05	0.000352572	6.61551e-05	0	0	0.000381607	0.000194638	0	9.02364e-05	0	0
D_0__Bacteria	Proteobacteria	Alphaproteobacteria	Rickettsiales	Rickettsiaceae	Rickettsia sp. MStbIM1	-	-	-	-	-	-	-	-	-	-	-	-	-	-	-	-	0	0	0	0	0	0	0	0	0	0	0	0	0	0	0	0	6.99741e-05	0	0	0	0	0	0	0	0	9.02364e-05	0	0
D_0__Bacteria	Proteobacteria	Alphaproteobacteria	Rickettsiales	Rickettsiaceae	uncultured	-	-	-	-	-	-	-	-	-	-	-	-	-	-	-	-	0	8.74508e-05	0	0	0	0	0	0	9.79432e-05	0	0	6.31552e-05	0	0	0	0	0	0	0	0	0.000183385	0	0	9.73189e-05	0	0.000180473	0.000188241	0
D_0__Bacteria	Proteobacteria	Alphaproteobacteria	Rickettsiales	Rickettsiales Incertae Sedis	Candidatus Odyssella	-	-	-	-	-	-	-	-	-	-	-	-	-	-	-	-	0	0	0	0	0	0	0	0	0.000195886	0	0.000256148	0.000284199	0.000298571	0	6.25547e-05	0.000116419	0	9.81691e-05	3.52572e-05	0.00013231	0.000244514	0.000106729	0	0	0	4.51182e-05	6.27471e-05	0.000139704
D_0__Bacteria	Proteobacteria	Alphaproteobacteria	Rickettsiales	SM2D12	uncultured soil bacterium	-	-	-	-	-	-	-	-	-	-	-	-	-	-	-	-	0	0	0	0.000170039	0	0	0	0	0	0	0	0	0	0	0	0	0	0	0	0	0	0	0	0	0	0	0	0
D_0__Bacteria	Proteobacteria	Alphaproteobacteria	Rickettsiales	SM2D12	unidentified marine bacterioplankton	-	-	-	-	-	-	-	-	-	-	-	-	-	-	-	-	0	0	0	0	0	0	0	0	0	0	0	0	0	0	0	0	0	0	0	0	0	0	0	9.73189e-05	0	0	0	0
D_0__Bacteria	Proteobacteria	Alphaproteobacteria	Rickettsiales	mitochondria	Anomodon rugelii	-	-	-	-	-	-	-	-	-	-	-	-	-	-	-	-	0	0.000174902	0	0	0	0	0	0	0	0	0	0	0	0	0	0	0	0	0	0	0	0	0	0	0	0	0	0
D_0__Bacteria	Proteobacteria	Alphaproteobacteria	Rickettsiales	mitochondria	Polypodium aureum	-	-	-	-	-	-	-	-	-	-	-	-	-	-	-	-	0	0.000145751	0	0	0	0.000152975	9.66744e-05	0	0.000146915	0	0	3.15776e-05	0	0	0	0	0	0	0	0	0.000122257	0	0	0	0.000118099	0.000135355	0	6.98519e-05
D_0__Bacteria	Proteobacteria	Alphaproteobacteria	Rickettsiales	mitochondria	uncultured bacterium	-	-	-	-	-	-	-	-	-	-	-	-	-	-	-	-	0	2.91503e-05	0	0	0	0	0	0	0	0	0.000256148	0	0	0	0	0	0	0	0	0	0.000122257	0	0	0	0	0	0	0
D_0__Bacteria	Proteobacteria	Alphaproteobacteria	Rickettsiales	uncultured	uncultured bacterium	-	-	-	-	-	-	-	-	-	-	-	-	-	-	-	-	0	0	0	0	0	0	0	0	0	0	0	0	0	0	0	0	0.000139948	0.000196338	0.000105772	0	0	0	0	0	0.000177148	9.02364e-05	0	0
D_0__Bacteria	Proteobacteria	Alphaproteobacteria	Rickettsiales	uncultured organism	uncultured organism	-	-	-	-	-	-	-	-	-	-	-	-	-	-	-	-	0	0	0	0	0	0	0	0	0	0	0	0	0	0	0	0	0	0	0	0	0	0	0	0	0	9.02364e-05	0	0
D_0__Bacteria	Proteobacteria	Alphaproteobacteria	Sphingomonadales	AKIW852	uncultured soil bacterium	-	-	-	-	-	-	-	-	-	-	-	-	-	-	-	-	0	5.83005e-05	0	0	0	0	0	0	0	0	0	0	0	0	0	0	0	0	0	0	0	0	0	0	0	0	0	0
D_0__Bacteria	Proteobacteria	Alphaproteobacteria	Sphingomonadales	Ellin6055	uncultured bacterium	-	-	-	-	-	-	-	-	-	-	-	-	-	-	-	-	0	5.83005e-05	0	0	0	0	0	0	0	0	0	0	0	0	0	0	0	0	0	0	0	0	0	0	0	0	0	0
D_0__Bacteria	Proteobacteria	Alphaproteobacteria	Sphingomonadales	Erythrobacteraceae	Altererythrobacter	-	-	-	napA	narG	-	-	-	-	-	-	-	-	-	-	-	0	0	0	0	0	0	0	0	0	0	0	0	0	0	0	0	0	0	0	0	0	0	0	0	0	0	0.000125494	0
D_0__Bacteria	Proteobacteria	Alphaproteobacteria	Sphingomonadales	Erythrobacteraceae	Erythrobacter	-	-	nirA	napA	narG	-	-	-	-	-	nifH	-	-	-	-	-	0	0	0	0	0	0	0	0	0	0	0	0	0	0	0	0	6.99741e-05	0	0	6.61551e-05	0	0	0	0	0	0	0	0
D_0__Bacteria	Proteobacteria	Alphaproteobacteria	Sphingomonadales	Sphingomonadaceae	Blastomonas	-	-	-	napA	-	-	-	-	-	-	-	-	-	-	-	-	0	2.91503e-05	0	0.000170039	0	0	0	0	0	0	0	0	0	0	0	0	0	0	0	0	0	0	0	9.73189e-05	0	0	0.000125494	0
D_0__Bacteria	Proteobacteria	Alphaproteobacteria	Sphingomonadales	Sphingomonadaceae	Sandarakinorhabdus	-	-	-	-	-	-	-	-	-	-	-	-	-	-	-	-	0	0	0	0	0	0	0	0	0	0	0	0	0	0	0	0	0	0	0	0	0	0	0	0	0	0	0	0
D_0__Bacteria	Proteobacteria	Alphaproteobacteria	Sphingomonadales	Sphingomonadaceae	Sphingomonas	-	-	nirA	napA	narG	nirK	-	norB	-	-	nifH	nifD	ureA	-	-	-	0	0.00204052	0.000793831	8.50196e-05	0.000439875	0.000229463	0.000676721	0.000179533	0	0.000908265	0	6.31552e-05	0	0	0.000312774	0.000310451	0.00139948	4.90846e-05	0.000317315	0.00026462	0	0.000587011	0.000763213	0.000389275	0.000472394	0.000857246	0.000439229	0.000139704
D_0__Bacteria	Proteobacteria	Alphaproteobacteria	Sphingomonadales	Sphingomonadaceae	Sphingopyxis	-	-	-	napA	-	-	-	norB	-	-	-	-	-	-	-	-	0	2.91503e-05	0	0	0	0	0	0	0	0	0	0	0	0	0	0	0	0	0	0	0	0	0	0.000145978	0.000472394	4.51182e-05	0	6.98519e-05
D_0__Bacteria	Proteobacteria	Alphaproteobacteria	Sphingomonadales	Sphingomonadaceae	Zymomonas	-	-	-	-	-	-	-	-	-	-	nifH	nifD	-	-	-	-	0	0	0	0	0	0	0	0	0	0	0	0	0	0	0	0	0	0	0	0	0	0	0	9.73189e-05	0	0	0	0
D_0__Bacteria	Proteobacteria	Alphaproteobacteria	Sphingomonadales	Sphingomonadales Incertae Sedis	Kiloniella	-	-	-	napA	-	-	-	-	nosZ	-	-	-	-	-	-	-	0	0	0.000113404	0	0	0	0	0	0	0	0	0	0	0	0	0	0	0	0	0	0	0	0	0	0	9.02364e-05	0	0
D_0__Bacteria	Proteobacteria	Alphaproteobacteria	Sphingomonadales	WW2-159	Sphingosinicella sp. BS11	-	-	-	-	-	-	-	-	-	-	-	-	-	-	-	-	0	0	0	0	0	0	0	0	0	0	0	0	0	0	0	0	0	0	0	0	0	0	0	0	0	0	0.000125494	0
D_0__Bacteria	Proteobacteria	Alphaproteobacteria	Sphingomonadales	ctg-CGOF202	uncultured bacterium	-	-	-	-	-	-	-	-	-	-	-	-	-	-	-	-	0	0	0	0	0	0	0	0	0	0	0	0	0	0	0	0	0	0	0	0	0	0	0	0	0.000118099	0	0	0
D_0__Bacteria	Proteobacteria	Alphaproteobacteria	Sphingomonadales	uncultured bacterium	uncultured bacterium	-	-	-	-	-	-	-	-	-	-	-	-	-	-	-	-	0	0	0	0	0	0	0	0	0	0	0	0	0	0	0	0	0.000349871	0	0	0	0	0	0	0	0	0	0	0
D_0__Bacteria	Proteobacteria	Betaproteobacteria	Burkholderiales	Alcaligenaceae	MWH-UniP1 aquatic group	-	-	-	-	-	-	-	-	-	-	-	-	-	-	-	-	0	0	0	0.000170039	0	0	0.000193349	0	4.89716e-05	0	0.000170765	0	0	0	6.25547e-05	0	0	0	7.05144e-05	0	0	0	0	0	0	0	0	0
D_0__Bacteria	Proteobacteria	Betaproteobacteria	Burkholderiales	Alcaligenaceae	uncultured	-	-	-	-	-	-	-	-	-	-	-	-	-	-	-	-	0	0	0	0	0	0	0.000193349	8.97666e-05	0	0	0.000256148	0	0	0	0	0	6.99741e-05	0	0.000211543	0.000297698	6.11284e-05	0.000480282	0	0	5.90493e-05	9.02364e-05	0.000313735	0.000628667
D_0__Bacteria	Proteobacteria	Betaproteobacteria	Burkholderiales	Burkholderiaceae	Candidatus Glomeribacter	-	-	-	-	-	-	-	-	-	-	-	-	-	-	-	-	0	0	0	0	0	0	0	0	0	0	0	0	0	0	0	0	0	0	7.05144e-05	0	0	0	0	0	0	0	0	0
D_0__Bacteria	Proteobacteria	Betaproteobacteria	Burkholderiales	Burkholderiaceae	Chitinimonas	-	-	-	-	-	-	-	-	-	-	-	-	-	-	-	-	0	0	0	0	0	0	0	0	0	0	0.000170765	0	0	0	0	0	0	0	0	0	0	0	0	0	0	0	0	0
D_0__Bacteria	Proteobacteria	Betaproteobacteria	Burkholderiales	Burkholderiaceae	Polynucleobacter	-	-	-	napA	-	-	-	norB	-	-	-	-	ureA	-	-	SoxB	0	0	0	0	0	0	0	0	0	0	0	3.15776e-05	0	0	0	0	0	0	0	0	0	0.000106729	0	0	0	0	0	0
D_0__Bacteria	Proteobacteria	Betaproteobacteria	Burkholderiales	Comamonadaceae	Brachymonas	-	-	-	-	narG	-	nirS	-	nosZ	-	-	-	-	-	-	-	0	0	0	0	0	0	0	0	0	0	0	0	0	0	0	0	0.000139948	0	0	0	0	0	0	0	0	0	0	0
D_0__Bacteria	Proteobacteria	Betaproteobacteria	Burkholderiales	Comamonadaceae	Chlorochromatium	-	-	-	-	-	-	-	-	-	-	-	-	-	-	-	-	0	0	0	0	0	0	0	0	0	0	0	0	0	0	0	0	0	0	0	0	0	0	0	0	0	4.51182e-05	6.27471e-05	0
D_0__Bacteria	Proteobacteria	Betaproteobacteria	Burkholderiales	Comamonadaceae	Delftia	-	-	nirA	napA	narG	-	-	norB	-	-	nifH	nifD	ureA	-	-	-	0	2.91503e-05	0	0	0.000109969	0	0	0	0	0	0	0	0	0	0	0	0.000349871	0	0	0	0	0	0	0	0	0	0	0
D_0__Bacteria	Proteobacteria	Betaproteobacteria	Burkholderiales	Comamonadaceae	Paucibacter	-	-	-	-	-	-	-	-	-	-	-	-	-	-	-	-	0	0	0	0	0	0	0	0	0	0	0	0	0	0	0	0	0	0	7.05144e-05	0	0	0	0	0	0	0	0	0
D_0__Bacteria	Proteobacteria	Betaproteobacteria	Burkholderiales	Comamonadaceae	Piscinibacter	-	-	-	-	-	-	-	-	-	-	-	-	-	-	-	-	0	0	0	0	0	0	0	0	0	0	0	0	0	0	0	7.76126e-05	6.99741e-05	0	7.05144e-05	6.61551e-05	6.11284e-05	0	0	0	0	0.000135355	0	0.000209556
D_0__Bacteria	Proteobacteria	Betaproteobacteria	Burkholderiales	Comamonadaceae	Polaromonas	-	-	nirA	napA	narG	nirK	-	norB	-	-	nifH	nifD	ureA	-	-	SoxB	0	0.000174902	0.000907235	0.000255059	0.000494859	0	0	0	4.89716e-05	6.98666e-05	0	0.000252621	0.000127959	0	0.000125109	7.76126e-05	0	0.000147254	3.52572e-05	9.92326e-05	0.000305642	0	0.000381607	4.86594e-05	5.90493e-05	4.51182e-05	0	0
D_0__Bacteria	Proteobacteria	Betaproteobacteria	Burkholderiales	Comamonadaceae	Rhizobacter	-	-	nirA	napA	narG	-	-	norB	-	-	-	-	ureA	-	-	-	0	0	0	0	0	0	0	0	0	0	0	0	0	0	0	0	0.000209922	0	0	0	0	0	0	0	0	0	0	0
D_0__Bacteria	Proteobacteria	Betaproteobacteria	Burkholderiales	Comamonadaceae	Variovorax	-	-	nirA	napA	narG	-	-	norB	-	-	-	-	ureA	-	-	-	0	5.83005e-05	0	0	0	0	0	0	0	0	0	0	0	0	0	0	0	0	0.000105772	3.30775e-05	0	0	0	0	0	0.000180473	0	0
D_0__Bacteria	Proteobacteria	Betaproteobacteria	Burkholderiales	Comamonadaceae	uncultured	-	-	-	-	-	-	-	-	-	-	-	-	-	-	-	-	0	0.000174902	0.000340213	0.000255059	5.49843e-05	0	0	0	0	0.000419199	0.000426913	9.47329e-05	0	7.96178e-05	0.000500438	0.000116419	0.00328878	0	0.000951944	0.000496163	0.00140595	0.000587011	0.00057241	0.000389275	5.90493e-05	0.00076701	0.000501977	0.000908075
D_0__Bacteria	Proteobacteria	Betaproteobacteria	Burkholderiales	Oxalobacteraceae	Glaciimonas	-	-	-	-	-	-	-	-	-	-	-	-	-	-	-	-	0	0	0	0	0	0.000152975	0	0	0	0	0	0	0	0	0	0	0	0	0	0	0	0	0	0	0.000177148	0	0.000188241	0
D_0__Bacteria	Proteobacteria	Betaproteobacteria	Burkholderiales	Oxalobacteraceae	Janthinobacterium	-	-	nirA	napA	narG	-	nirS	norB	nosZ	-	-	-	ureA	-	-	SoxB	0	0.000145751	0	8.50196e-05	0	0	0	0	0	0	0	0	0	0	0	0.000232838	0.0125953	0	0.000493601	9.92326e-05	0.000122257	0	0.000190803	0	5.90493e-05	4.51182e-05	0	0.000139704
D_0__Bacteria	Proteobacteria	Betaproteobacteria	Burkholderiales	Oxalobacteraceae	Noviherbaspirillum	-	-	-	napA	-	-	-	norB	-	-	-	-	ureA	-	-	-	0	5.83005e-05	0	0	5.49843e-05	0	0	0	0	0	0	0	0	0	0	0	0.00328878	0	0.000775658	0	0	0	0	0	0	0	0.000125494	0
D_0__Bacteria	Proteobacteria	Betaproteobacteria	Burkholderiales	Oxalobacteraceae	Paucimonas	-	-	-	-	-	-	-	-	-	-	-	-	-	-	-	-	0	0	0	0	0	0	0	0	0	0	0	0	0	0	0	0	6.99741e-05	0	0	0	0	0	0	0	0	0	0	0
D_0__Bacteria	Proteobacteria	Betaproteobacteria	Burkholderiales	Oxalobacteraceae	uncultured Oxalobacteraceae bacterium	-	-	-	-	-	-	-	-	-	-	-	-	-	-	-	-	0	5.83005e-05	0	0	0	0	0	0	0	0.000139733	0	0	0	0	0	0	0	0	0	6.61551e-05	0.000183385	0	0	0	0	0	0	0
D_0__Bacteria	Proteobacteria	Betaproteobacteria	Burkholderiales	Oxalobacteraceae	uncultured bacterium	-	-	-	-	-	-	-	-	-	-	-	-	-	-	-	-	0	5.83005e-05	0	0	0	0	9.66744e-05	0	0	0	0	0	0	0	0	0	0	0	0	0	0	0	0	0	0	0	0	0
D_0__Bacteria	Proteobacteria	Betaproteobacteria	Hydrogenophilales	Hydrogenophilaceae	Hydrogenophilus	-	-	-	-	-	-	-	-	-	-	-	-	-	-	-	-	0	0	0	0	0	0	0	0.000179533	0	0	0	0	0	0	0	0	0	0	0	0	0	0	0	0	0	0	0	0
D_0__Bacteria	Proteobacteria	Betaproteobacteria	Methylophilales	Methylophilaceae	uncultured	-	-	-	-	-	-	-	-	-	-	-	-	-	-	-	-	0	0	0	0	0	0	0	0	0	0	0	0	0	0	0	0	0.000139948	0	0.000176286	0.000496163	0.000916926	0.000480282	0	0	0	9.02364e-05	0	6.98519e-05
D_0__Bacteria	Proteobacteria	Betaproteobacteria	Neisseriales	Neisseriaceae	Jeongeupia	-	-	-	-	-	-	-	-	-	-	-	-	-	-	-	-	0	0	0	0	0	0	0.000193349	0	0	0	0	0	0	0	0.000187664	0.000194032	0.000559793	0	0	0	0	0	0	0	0	0	0	0
D_0__Bacteria	Proteobacteria	Betaproteobacteria	Neisseriales	Neisseriaceae	Neisseria	-	-	-	-	narG	nirK	-	norB	nosZ	-	-	-	ureA	-	-	-	0	0	0	0	0	0	0	0.0013465	0	0	0	0	0	0	0	0	0	0	0	0	0	0	0	0	0	0	0	0
D_0__Bacteria	Proteobacteria	Betaproteobacteria	Neisseriales	Neisseriaceae	Silvimonas	-	-	-	-	-	-	-	-	-	-	-	-	-	-	-	-	0	0	0	0	0	0	0	0	0	0	0	0	8.5306e-05	0	0	0	0	0	0	0	0	0	0	0	0	0	0	0
D_0__Bacteria	Proteobacteria	Betaproteobacteria	Neisseriales	Neisseriaceae	Vogesella	-	-	-	napA	narG	-	nirS	-	-	-	-	-	-	-	-	-	0	0	0	0	0	0	0	0	0	0	0	0	4.2653e-05	0	0	0	0.000139948	0	3.52572e-05	0	0	0	0.00057241	9.73189e-05	0	0	0	0.000139704
D_0__Bacteria	Proteobacteria	Betaproteobacteria	Nitrosomonadales	Gallionellaceae	Candidatus Nitrotoga	-	-	-	-	-	-	-	-	-	-	-	-	-	-	-	-	0	0	0	0	0	0	0	0	0	0	0	0	0	0	0	0	0	0	0	0	0.000183385	0	0	0	0	0	0	0
D_0__Bacteria	Proteobacteria	Betaproteobacteria	Nitrosomonadales	Gallionellaceae	Ferriphaselus	-	-	-	napA	-	-	-	-	-	-	-	nifD	-	dsrA	dsrB	-	0	0	0.000113404	0	0	7.64877e-05	0	0	0	0	0	0	0	0	0	0.000116419	0.000139948	0.000245423	7.05144e-05	9.92326e-05	0.000122257	0	0.000381607	9.73189e-05	0	9.02364e-05	0	0
D_0__Bacteria	Proteobacteria	Betaproteobacteria	Nitrosomonadales	Gallionellaceae	Gallionella	-	-	nirA	-	-	-	-	norB	-	-	-	-	-	-	-	-	0	0	0	0	0	0	0	0	0	0	0	0	0	0	0	3.88063e-05	0	0	0	0	0	0	0	0	0	0	0	0
D_0__Bacteria	Proteobacteria	Betaproteobacteria	Nitrosomonadales	Gallionellaceae	Sideroxydans	-	-	-	napA	-	-	nirS	norB	-	-	nifH	nifD	-	dsrA	dsrB	-	0	0	0	0	0	0	0	0	0	0	0	3.15776e-05	8.5306e-05	7.96178e-05	0	3.88063e-05	0	0	0	0	0	0	0.00057241	0.000194638	0	4.51182e-05	0	6.98519e-05
D_0__Bacteria	Proteobacteria	Betaproteobacteria	Nitrosomonadales	Nitrosomonadaceae	uncultured	-	-	-	-	-	-	-	-	-	-	-	-	-	-	-	-	0	0.000145751	0	0	0.000439875	0	0	0.000179533	0	0.000139733	0.000256148	0	0.000127959	7.96178e-05	0.000312774	0.000194032	0.000629767	0	0.0002468	6.61551e-05	0.000366771	0.000853834	0.000381607	0	0	0	6.27471e-05	0
D_0__Bacteria	Proteobacteria	Betaproteobacteria	Rhodocyclales	Rhodocyclaceae	Azospira	-	-	-	-	narG	nirK	-	-	-	-	nifH	-	-	-	-	-	0	5.83005e-05	0	0.000340078	0.000274922	7.64877e-05	9.66744e-05	8.97666e-05	0.000391773	0.000139733	0	0.000378931	0	0.000159236	0.000375328	7.76126e-05	0.000489819	4.90846e-05	0.000176286	6.61551e-05	0.000366771	0	0.00057241	4.86594e-05	5.90493e-05	4.51182e-05	0.000439229	0.000279408
D_0__Bacteria	Proteobacteria	Betaproteobacteria	Rhodocyclales	Rhodocyclaceae	Candidatus Accumulibacter	-	-	-	-	-	-	-	-	-	-	-	-	-	-	-	-	0	8.74508e-05	0	0	0	7.64877e-05	0	0	0	0.0002096	0	6.31552e-05	0	0	6.25547e-05	0	0	0	0	3.30775e-05	0	0	0	0	5.90493e-05	9.02364e-05	0.000250988	0
D_0__Bacteria	Proteobacteria	Betaproteobacteria	Rhodocyclales	Rhodocyclaceae	Thauera	-	-	nirA	napA	narG	-	nirS	norB	nosZ	-	-	-	ureA	-	-	-	0	0	0	0	0	0	0	0	0	0	0	0	0	0	0	0	0	0	0	0	0	0	0	0	0	0	0	0.000209556
D_0__Bacteria	Proteobacteria	Betaproteobacteria	Rhodocyclales	Rhodocyclaceae	uncultured	-	-	-	-	-	-	-	-	-	-	-	-	-	-	-	-	0	5.83005e-05	0	0	0	0	0	0	0	0	0	0	0	0	0	0	0	0	0	0	0	0	0	0	0	0.000135355	0	0
D_0__Bacteria	Proteobacteria	Betaproteobacteria	SC-I-84	uncultured bacterium	uncultured bacterium	-	-	-	-	-	-	-	-	-	-	-	-	-	-	-	-	0	0	0	0	0	0	0	0	0	0	0.000170765	0	0	0	0	0.000194032	0.00104961	4.90846e-05	0.000916687	0.000363853	0.00134483	0.000213459	0.000763213	0	0	0.0004963	6.27471e-05	0
D_0__Bacteria	Proteobacteria	Betaproteobacteria	SC-I-84	uncultured forest soil bacterium	uncultured forest soil bacterium	-	-	-	-	-	-	-	-	-	-	-	-	-	-	-	-	0	0	0	0	0	0	0	0	0	0	0	0	0	0	0	0	0	0	0	0	0	0	0	0	0	0.000270709	0	0
D_0__Bacteria	Proteobacteria	Betaproteobacteria	SC-I-84	uncultured soil bacterium	uncultured soil bacterium	-	-	-	-	-	-	-	-	-	-	-	-	-	-	-	-	0	0	0	0	0	0	0	0	0	0	0	0	0	0	0	0.000271644	0.000489819	0	0.0002468	0.00013231	0.000244514	0	0.000190803	0	0	9.02364e-05	6.27471e-05	0
D_0__Bacteria	Proteobacteria	Betaproteobacteria	TRA3-20	uncultured bacterium	uncultured bacterium	-	-	-	-	-	-	-	-	-	-	-	-	-	-	-	-	0	0	0	0	0.000164953	0.00175922	0	0	0	0	8.53825e-05	0	0	0	0	0.00291047	0.00209922	0.00147254	0.00112823	0.00013231	0.00385109	0.00149421	0.00343446	0.00160576	0.00218482	0.00121819	0.00288637	0.001886
D_0__Bacteria	Proteobacteria	Betaproteobacteria	TRA3-20	uncultured beta proteobacterium	uncultured beta proteobacterium	-	-	-	-	-	-	-	-	-	-	-	-	-	-	-	-	0	0	0	0	0	0	0	0	0	0	0	0	0	0	0	0	0	0	7.05144e-05	0	0	0	0	0	0	0	0	0
D_0__Bacteria	Proteobacteria	Betaproteobacteria	UCT N117	iron-reducing bacterium enrichment culture clone FEA_2_G1	iron-reducing bacterium enrichment culture clone FEA_2_G1	-	-	-	-	-	-	-	-	-	-	-	-	-	-	-	-	0	0	0	0	0	0	0	0	0	0	0	0	0	0	0	0	0	0	7.05144e-05	0	0	0	0	0	0	0	0	0
D_0__Bacteria	Proteobacteria	Deltaproteobacteria	Desulfarculales	Desulfarculaceae	uncultured	-	-	-	-	-	-	-	-	-	-	-	-	-	-	-	-	0	0	0	0	0	0	0	0	0	0	0	0	0	0	0	0	0	0	0	0	0	0	0	0	0	0	0.000125494	0
D_0__Bacteria	Proteobacteria	Deltaproteobacteria	Desulfobacterales	Desulfobulbaceae	uncultured	-	-	-	-	-	-	-	-	-	-	-	-	-	-	-	-	0	2.91503e-05	0	0	0	0	0.000290023	0.000179533	0	0	0	0.00012631	0.000127959	0	0	0	0	0	0	0	0	0	0	0	0	0	0.000188241	0
D_0__Bacteria	Proteobacteria	Deltaproteobacteria	Desulfobacterales	Nitrospinaceae	uncultured	-	-	-	-	-	-	-	-	-	-	-	-	-	-	-	-	0	0	0	0	0	0	0	0	0	0	0	0	0	0	0	0	0	0	7.05144e-05	0	0	0	0	0	0	0	0	0
D_0__Bacteria	Proteobacteria	Deltaproteobacteria	Desulfovibrionales	Desulfovibrionaceae	uncultured	-	-	-	-	-	-	-	-	-	-	-	-	-	-	-	-	0	0	0	0	0	0	0	0	0	0	0	0	0	0	0	0	0	0	0	0	0	0	0	0	0	0	0	0
D_0__Bacteria	Proteobacteria	Deltaproteobacteria	Desulfuromonadales	Desulfuromonadaceae	Desulfuromonas	-	-	-	napA	-	-	nirS	-	-	nrfA	nifH	nifD	-	dsrA	dsrB	-	0	0	0	0	0	0	0	0	0	0	0	0	0	0	0	0	0	0	0	0	0	0	0	0	0	9.02364e-05	0	0
D_0__Bacteria	Proteobacteria	Deltaproteobacteria	Desulfuromonadales	GR-WP33-58	uncultured delta proteobacterium	-	-	-	-	-	-	-	-	-	-	-	-	-	-	-	-	0	0	0	0	0	0	0	0	0	0	8.53825e-05	0	0	0	0	0	0	0	0	0	0	0	0	0	0	0	0	0
D_0__Bacteria	Proteobacteria	Deltaproteobacteria	Desulfuromonadales	Geobacteraceae	Geobacter	-	-	-	napA	narG	-	-	norB	-	nrfA	nifH	nifD	-	-	-	-	0	0	0	0	0	0	0	0	0	0	0	0	0	0	0	0	0	0	0	0	0	0	0	9.73189e-05	0	0	0	0
D_0__Bacteria	Proteobacteria	Deltaproteobacteria	GR-WP33-30	uncultured deep-sea bacterium	uncultured deep-sea bacterium	-	-	-	-	-	-	-	-	-	-	-	-	-	-	-	-	0	0	0	0	0	0	0	0	0	0	0	0	0	0	0	0	0	0	0	0	0	0	0	4.86594e-05	0	4.51182e-05	0	0
D_0__Bacteria	Proteobacteria	Deltaproteobacteria	GR-WP33-30	uncultured delta proteobacterium	uncultured delta proteobacterium	-	-	-	-	-	-	-	-	-	-	-	-	-	-	-	-	0	0	0	0	0	0	0	0	0	0	0	0	0	0	0	0	0.000139948	0	0	0	0	0	0	0	0	0	0	0
D_0__Bacteria	Proteobacteria	Deltaproteobacteria	GR-WP33-30	uncultured proteobacterium	uncultured proteobacterium	-	-	-	-	-	-	-	-	-	-	-	-	-	-	-	-	0	0	0.000226809	0	0	0	0	0	0	0.000139733	0	0	4.2653e-05	0.000238854	0	3.88063e-05	6.99741e-05	9.81691e-05	0	0.000562318	6.11284e-05	0	0.000381607	0	0	0.000135355	0.000188241	0.000279408
D_0__Bacteria	Proteobacteria	Deltaproteobacteria	GR-WP33-30	uncultured soil bacterium	uncultured soil bacterium	-	-	-	-	-	-	-	-	-	-	-	-	-	-	-	-	0	0	0	0	0	0	0	0	0	0	0	0	0	0	0	0.000116419	0	0	0	3.30775e-05	0	0	0	0	0	0	0	6.98519e-05
D_0__Bacteria	Proteobacteria	Deltaproteobacteria	Myxococcales	0319-6G20	bacterium enrichment culture clone auto112_4W	-	-	-	-	-	-	-	-	-	-	-	-	-	-	-	-	0	0	0	0	0.000109969	0	0	0	0	0	0	0	0	0	0	7.76126e-05	0	0	0	0	0	0	0	0	0	0	0	0
D_0__Bacteria	Proteobacteria	Deltaproteobacteria	Myxococcales	0319-6G20	uncultured Bacteriovorax sp.	-	-	-	-	-	-	-	-	-	-	-	-	-	-	-	-	0	0	0	0	0	0	0	0	0	0.000139733	0	0	0	0	0	0	0	0	0	0	0	0	0	0	5.90493e-05	0	0.000125494	0
D_0__Bacteria	Proteobacteria	Deltaproteobacteria	Myxococcales	0319-6G20	uncultured Myxococcales bacterium	-	-	-	-	-	-	-	-	-	-	-	-	-	-	-	-	0	5.83005e-05	0	0	0	0	0	0	0	0	0	0	0.000213265	0	0	7.76126e-05	0	0	0	0	0	0	0	0	0	0	0	0
D_0__Bacteria	Proteobacteria	Deltaproteobacteria	Myxococcales	0319-6G20	uncultured Syntrophobacteraceae bacterium	-	-	-	-	-	-	-	-	-	-	-	-	-	-	-	-	0	0.000116601	0.000226809	0.000510117	0.000219937	0	0.000483372	0	0.000342801	0.000349333	8.53825e-05	9.47329e-05	0.000127959	0.000398089	6.25547e-05	0.000232838	6.99741e-05	0.000245423	0.000423086	0.000231543	0.000611284	0.000373552	0.00133562	0.000340616	0.000236197	0.000451182	6.27471e-05	0.000419111
D_0__Bacteria	Proteobacteria	Deltaproteobacteria	Myxococcales	0319-6G20	uncultured delta proteobacterium	-	-	-	-	-	-	-	-	-	-	-	-	-	-	-	-	0	0	0	0	0	0.000152975	0	0	0	0	0	0	0	0	0	0	0	0	0	0	6.11284e-05	0	0	0	0	9.02364e-05	6.27471e-05	6.98519e-05
D_0__Bacteria	Proteobacteria	Deltaproteobacteria	Myxococcales	0319-6G20	uncultured marine bacterium	-	-	-	-	-	-	-	-	-	-	-	-	-	-	-	-	0	2.91503e-05	0	0	0	0	0	0	0	0.000139733	0.000256148	0.00012631	0	0	0	0	0	0	0	0	0	0	0	0	0	0	0	0
D_0__Bacteria	Proteobacteria	Deltaproteobacteria	Myxococcales	0319-6G20	uncultured organism	-	-	-	-	-	-	-	-	-	-	-	-	-	-	-	-	0	0	0	0	0	0	0	8.97666e-05	0	0	0	0	0	0	0	0	0	0	0	3.30775e-05	0	0	0	0	0	0	0	0
D_0__Bacteria	Proteobacteria	Deltaproteobacteria	Myxococcales	0319-6G20	uncultured proteobacterium	-	-	-	-	-	-	-	-	-	-	-	-	-	-	-	-	0	5.83005e-05	0	0	0.000164953	0	0.000193349	0.000179533	0	0	0	0	0	0	0	0	0	0	0	3.30775e-05	6.11284e-05	0.000320188	0	0	0	0	6.27471e-05	0.000279408
D_0__Bacteria	Proteobacteria	Deltaproteobacteria	Myxococcales	0319-6G20	uncultured soil bacterium	-	-	-	-	-	-	-	-	-	-	-	-	-	-	-	-	0	0	0	0	0	0.000382438	0	0	0	0.0002096	0.000256148	0	0	0	0.000125109	0.000194032	0.000489819	0.000392677	0.000176286	9.92326e-05	6.11284e-05	0.000213459	0	0.000145978	0.000295247	0	0.000376482	0.00104778
D_0__Bacteria	Proteobacteria	Deltaproteobacteria	Myxococcales	Cystobacteraceae	uncultured bacterium	-	-	-	-	-	-	-	-	-	-	-	-	-	-	-	-	0	0	0	0	0	0	0	0	0	0	0	0	0	0	0	3.88063e-05	0	0	0	0	0	0	0	0	0	4.51182e-05	0	0
D_0__Bacteria	Proteobacteria	Deltaproteobacteria	Myxococcales	Phaselicystidaceae	Phaselicystis	-	-	-	-	-	-	-	-	-	-	-	-	-	-	-	-	0	0	0	0	0	0	0	0	0	0	0	0	0	0	0	0	0	0	3.52572e-05	0	0	0	0.000190803	0	0	0	0	0
D_0__Bacteria	Proteobacteria	Deltaproteobacteria	Myxococcales	Polyangiaceae	Byssovorax	-	-	-	-	-	-	-	-	-	-	-	-	-	-	-	-	0	0.000145751	0.000226809	0	0.000164953	0.000229463	0.000676721	0	0	0.000279466	0.00068306	3.15776e-05	0.000298571	0	0	0.00112538	0.000769715	0.000196338	0.000810916	9.92326e-05	0.00226175	0.000853834	0.00114482	0.00194638	0.00082669	0.00126331	0.00112945	0.000558815
D_0__Bacteria	Proteobacteria	Deltaproteobacteria	Myxococcales	Polyangiaceae	Chondromyces	-	-	-	napA	-	-	-	-	-	-	-	-	ureA	-	-	-	0	0	0	0	0	0	0	0	0	0	0	0	0	0	0	3.88063e-05	6.99741e-05	4.90846e-05	7.05144e-05	0	0	5.33646e-05	0	0	0	0.000135355	0	0.00034926
D_0__Bacteria	Proteobacteria	Deltaproteobacteria	Myxococcales	Sandaracinaceae	uncultured bacterium	-	-	-	-	-	-	-	-	-	-	-	-	-	-	-	-	0	0	0	0	0	0	0	0	0	0	0	0	0	0	0	0	0.000209922	0	0	0	0.000122257	0.000266823	0	0	0	0	0	0
D_0__Bacteria	Proteobacteria	Deltaproteobacteria	Myxococcales	mle1-27	uncultured bacterium	-	-	-	-	-	-	-	-	-	-	-	-	-	-	-	-	0	0	0	0	0	0	0	0	0	0	0	0	0	0	0	0	0	0	0	0	0	0	0	0	0	0	6.27471e-05	0
D_0__Bacteria	Proteobacteria	Deltaproteobacteria	Myxococcales	mle1-27	uncultured proteobacterium	-	-	-	-	-	-	-	-	-	-	-	-	-	-	-	-	0	0	0	0	0	0	0	0	0	0	0	0	0	0	0	0	0	0	0	0	0	0	0	0	0	0.000180473	0	0
D_0__Bacteria	Proteobacteria	Deltaproteobacteria	Myxococcales	uncultured	uncultured Cystobacteraceae bacterium	-	-	-	-	-	-	-	-	-	-	-	-	-	-	-	-	0	0	0	0	0	0	0	0	0	0	0	0	0	0	0	0	0.000279896	0	0	0	0	0	0	0	0	0.000270709	0	6.98519e-05
D_0__Bacteria	Proteobacteria	Deltaproteobacteria	Myxococcales	uncultured	uncultured delta proteobacterium	-	-	-	-	-	-	-	-	-	-	-	-	-	-	-	-	0	0	0	0	0	0	0	0	0	6.98666e-05	0	0	0	0	0	0	0	0	0	0	0	0	0	4.86594e-05	0	0	0	0
D_0__Bacteria	Proteobacteria	Deltaproteobacteria	Syntrophobacterales	Syntrophaceae	Smithella	-	-	-	napA	-	-	-	-	-	-	-	nifD	-	-	-	-	0	0	0	0	5.49843e-05	0	0.000193349	0	0	0	0	0	0	0	0	0	0	0	0	0	0	0	0	0	0	0	0	0
D_0__Bacteria	Proteobacteria	Deltaproteobacteria	Syntrophobacterales	Syntrophaceae	uncultured	-	-	-	-	-	-	-	-	-	-	-	-	-	-	-	-	0	0	0	0	0	0	0	0	0	6.98666e-05	0	0	0	0.000318471	0	0	0	0	0	0	0	0	0	0	0	0	0	0
D_0__Bacteria	Proteobacteria	Elev-16S-509	uncultured bacterium	uncultured bacterium	uncultured bacterium	-	-	-	-	-	-	-	-	-	-	-	-	-	-	-	-	0	0	0	0	0	0	0	0	0	0	8.53825e-05	6.31552e-05	0	0	0.000562993	0.000543288	0.000139948	0.0012762	0	0.000628473	0.000183385	0.000426917	0.00057241	0.00107051	0	0.000541419	0.000250988	0
D_0__Bacteria	Proteobacteria	Gammaproteobacteria	Alteromonadales	Alteromonadaceae	C1-B045	-	-	-	-	-	-	-	-	-	-	-	-	-	-	-	-	0	0	0	0	0	0	0	0	0	0	0	0	0	0	0	7.76126e-05	0	9.81691e-05	0	0	0	0	0	0	0	0	0	0
D_0__Bacteria	Proteobacteria	Gammaproteobacteria	Alteromonadales	Alteromonadaceae	Marinobacter	-	-	nirA	napA	narG	nirK	nirS	norB	nosZ	-	-	nifD	ureA	-	-	-	0	0	0.000226809	0	0	0	0	0	0	0	0	3.15776e-05	0	0	0	0	0	0	0.000105772	0	0	0	0	0	0	0	0	0
D_0__Bacteria	Proteobacteria	Gammaproteobacteria	B38	uncultured bacterium	uncultured bacterium	-	-	-	-	-	-	-	-	-	-	-	-	-	-	-	-	0	5.83005e-05	0	0	0	0	0	0	0	0	0	0	0	0	0	0	0	0	0	0	0	0	0	0	0	0	0	0
D_0__Bacteria	Proteobacteria	Gammaproteobacteria	B38	uncultured proteobacterium	uncultured proteobacterium	-	-	-	-	-	-	-	-	-	-	-	-	-	-	-	-	0	0	0	0	0	0	0	0	0	0	0	0	0	0	0	0	6.99741e-05	0	3.52572e-05	0	0	5.33646e-05	0	0	0	0	0	0
D_0__Bacteria	Proteobacteria	Gammaproteobacteria	BD72BR169	uncultured bacterium	uncultured bacterium	-	-	-	-	-	-	-	-	-	-	-	-	-	-	-	-	0	5.83005e-05	0	0	0	0	0	0	0	0	0	0	0	0	0	0	0	0	0	0	0	5.33646e-05	0	0	0	0	0	0
D_0__Bacteria	Proteobacteria	Gammaproteobacteria	Chromatiales	Ectothiorhodospiraceae	Acidiferrobacter	-	-	-	-	-	-	-	-	-	-	nifH	-	-	-	-	-	0	0	0	0	0	0	0	0	0	0	0	0	0	0.000238854	0	3.88063e-05	0	0	0	0	0	0	0	0	0	0	0.000250988	0
D_0__Bacteria	Proteobacteria	Gammaproteobacteria	Chromatiales	Ectothiorhodospiraceae	Thioalkalispira	-	-	-	-	-	-	-	-	-	-	nifH	-	-	-	-	-	0	0	0	0	0	0	0	0	0	0	0	0	0	0	0	0	0	0	0	0	0	0	0	0	0	0.000135355	0	0
D_0__Bacteria	Proteobacteria	Gammaproteobacteria	E01-9C-26 marine group	uncultured gamma proteobacterium	uncultured gamma proteobacterium	-	-	-	-	-	-	-	-	-	-	-	-	-	-	-	-	0	0	0	0	0	0	0.000193349	0	0.000342801	0	0	0	4.2653e-05	0	0	0	0	0	0	0	0	0	0	0	0	0	0	0
D_0__Bacteria	Proteobacteria	Gammaproteobacteria	EC3	uncultured bacterium	uncultured bacterium	-	-	-	-	-	-	-	-	-	-	-	-	-	-	-	-	0	0	0	0	0	0	0	0	0	0	0	0	0	0	0	0	0	0	0	0	0	0	0	4.86594e-05	0	4.51182e-05	0	0
D_0__Bacteria	Proteobacteria	Gammaproteobacteria	Enterobacteriales	Enterobacteriaceae	Candidatus Hamiltonella	-	-	-	-	-	-	-	-	-	-	-	-	-	-	-	-	0	0	0	0	0	0	0	0	0	0	0	0	0	0	0.000250219	0	6.99741e-05	0	0	0	0	0	0	0	0	0	0	0
D_0__Bacteria	Proteobacteria	Gammaproteobacteria	Enterobacteriales	Enterobacteriaceae	Candidatus Regiella	-	-	-	-	-	-	-	-	-	-	-	-	-	-	-	-	0	8.74508e-05	0	0	0	0	0	0.000179533	0	0	0	9.47329e-05	0	0	0	0	0	0	0	0	0	0	0	0	0	0	0	0
D_0__Bacteria	Proteobacteria	Gammaproteobacteria	Enterobacteriales	Enterobacteriaceae	Enterobacter	-	-	-	napA	narG	-	-	-	-	nrfA	nifH	nifD	ureA	-	-	-	0	0	0	0	0	0	0	0	0	0	0	0	0.000383877	0	0	0	0	0	0.000423086	0	0	0	0	0	0	0	0	0
D_0__Bacteria	Proteobacteria	Gammaproteobacteria	Enterobacteriales	Enterobacteriaceae	Rahnella	-	-	-	napA	narG	-	-	-	-	-	nifH	nifD	-	-	-	-	0	0	0	0	0	0	0	0	0	0	0	0	0	0	0	0	0	0	0	0	0	0	0	0	0	0	0.00150593	0.000908075
D_0__Bacteria	Proteobacteria	Gammaproteobacteria	Enterobacteriales	Enterobacteriaceae	Serratia	-	-	-	napA	narG	-	-	-	-	nrfA	nifH	nifD	ureA	-	dsrB	-	0	0	0	0	0	0	0	0	0	0	0	0	0	0	0	0	0	0	0	0	6.11284e-05	0	0	0	0	0	0	0.000419111
D_0__Bacteria	Proteobacteria	Gammaproteobacteria	Enterobacteriales	Enterobacteriaceae	Yersinia	-	-	-	napA	narG	-	-	-	-	nrfA	-	-	ureA	-	-	-	0	0	0	0	0	0	0	0	0	0	0	0	0	0	0	0	0	0	7.05144e-05	0	0	0	0	0	0	0	0	0
D_0__Bacteria	Proteobacteria	Gammaproteobacteria	Legionellales	Coxiellaceae	Diplorickettsia	-	-	-	-	-	-	-	-	-	-	-	-	-	-	-	-	0	0	0	0	0	0	0	0	0	0	0	0	0	0	0	7.76126e-05	0	0	0	9.92326e-05	0	0	0	4.86594e-05	0	0	0	0
D_0__Bacteria	Proteobacteria	Gammaproteobacteria	Legionellales	Coxiellaceae	uncultured	-	-	-	-	-	-	-	-	-	-	-	-	-	-	-	-	0	0	0.000340213	0	0	0	9.66744e-05	0	0	0	0	0	0	0	0	0	0.000349871	0.000294507	0.000141029	0.000198465	0.000122257	0.000160094	0	9.73189e-05	0.000118099	0	0.000439229	0.000279408
D_0__Bacteria	Proteobacteria	Gammaproteobacteria	Legionellales	Legionellaceae	uncultured	-	-	-	-	-	-	-	-	-	-	-	-	-	-	-	-	0	0	0	0	0	0	0	0	0	0	0	0	0	0	0	0	0	0.000147254	0	9.92326e-05	0	0	0	0	0	0	0	0
D_0__Bacteria	Proteobacteria	Gammaproteobacteria	NKB5	uncultured Legionellales bacterium	uncultured Legionellales bacterium	-	-	-	-	-	-	-	-	-	-	-	-	-	-	-	-	0	0	0.000113404	0	0	0	0	0	0	0	0	0	8.5306e-05	0	0	0	0	0	0	0	0	0	0	0	0	0	0	0
D_0__Bacteria	Proteobacteria	Gammaproteobacteria	NKB5	uncultured Methylococcaceae bacterium	uncultured Methylococcaceae bacterium	-	-	-	-	-	-	-	-	-	-	-	-	-	-	-	-	0	0.000145751	0	0	0	0	9.66744e-05	0	9.79432e-05	0	0.000170765	0	0	0	0.000125109	0	0	0	0	6.61551e-05	0	0	0	0	0	0	0	0.000139704
D_0__Bacteria	Proteobacteria	Gammaproteobacteria	NKB5	uncultured gamma proteobacterium	uncultured gamma proteobacterium	-	-	-	-	-	-	-	-	-	-	-	-	-	-	-	-	0	0	0	0	0	0	0	0	0	0	0	0	0	0	0	0	0	0	7.05144e-05	0	0.000122257	0	0	0	0	0	0	0
D_0__Bacteria	Proteobacteria	Gammaproteobacteria	NKB5	uncultured organism	uncultured organism	-	-	-	-	-	-	-	-	-	-	-	-	-	-	-	-	0	0	0	0	0	0	0	0	0	0	0	0	0	0	0	0	0	0	0	0	0	0	0	9.73189e-05	0	0	0	0
D_0__Bacteria	Proteobacteria	Gammaproteobacteria	NKB5	uncultured proteobacterium	uncultured proteobacterium	-	-	-	-	-	-	-	-	-	-	-	-	-	-	-	-	0	5.83005e-05	0	0	0	0	0.000386698	0	0	6.98666e-05	0	0	0	0	0	0	0	0	7.05144e-05	0	0	0	0	9.73189e-05	0	0	0	0
D_0__Bacteria	Proteobacteria	Gammaproteobacteria	NKB5	uncultured soil bacterium	uncultured soil bacterium	-	-	-	-	-	-	-	-	-	-	-	-	-	-	-	-	0	5.83005e-05	0.000226809	0	0.000164953	0	0.000290023	0.0005386	0	0.000489066	0.00034153	0.000157888	0	0.000159236	0	0	0.000139948	0	0	0	6.11284e-05	5.33646e-05	0.000763213	0.000145978	0.000118099	0.000180473	0	0.000698519
D_0__Bacteria	Proteobacteria	Gammaproteobacteria	Oceanospirillales	CrystalBog021C3	uncultured gamma proteobacterium	-	-	-	-	-	-	-	-	-	-	-	-	-	-	-	-	0	5.83005e-05	0	0	0.000109969	0	0	0	0	0	0	0	0	0	0.000187664	0	0	0	0	0	0	0	0	4.86594e-05	5.90493e-05	0.000135355	0	0
D_0__Bacteria	Proteobacteria	Gammaproteobacteria	Oceanospirillales	Halomonadaceae	Candidatus Portiera	-	-	-	-	-	-	-	-	-	-	-	-	-	-	-	-	0	0	0	0	0	0	0	0	0	0	0	0	0.000127959	0	0	0	0	0	0	0	0	0	0	0	0	0	0.000250988	0.000139704
D_0__Bacteria	Proteobacteria	Gammaproteobacteria	Pasteurellales	Pasteurellaceae	Haemophilus	-	-	-	napA	-	nirK	-	norB	-	nrfA	-	-	ureA	-	-	-	0	0	0	0	0	0	0	0.000359066	0	0	0	0	0	0	0	0	0	0	0	0	0	0	0	0	0	0	0	0
D_0__Bacteria	Proteobacteria	Gammaproteobacteria	Pseudomonadales	Moraxellaceae	Acinetobacter	-	-	nirA	napA	narG	-	-	-	-	-	nifH	-	ureA	-	-	-	0	2.91503e-05	0	0	0.000109969	0	0	0.0297127	0	0.000698666	0	0	0	0	0	0	0.000559793	0	0	0	0	0	0	0	0	0	0	0
D_0__Bacteria	Proteobacteria	Gammaproteobacteria	Pseudomonadales	Moraxellaceae	Perlucidibaca	-	-	-	-	-	-	-	-	-	-	-	-	-	-	-	-	0	0	0	0	0	0	0	0.000359066	0	6.98666e-05	0	0	0	0	0	3.88063e-05	0.000419845	0	0.000846173	0.00221619	0.000550156	0.000320188	0.00286205	4.86594e-05	0.000472394	0	0.000439229	0.00447052
D_0__Bacteria	Proteobacteria	Gammaproteobacteria	Pseudomonadales	Pseudomonadaceae	Cellvibrio	-	-	-	napA	narG	nirK	-	norB	-	-	-	-	-	-	-	-	0	0	0	0	0	0	0	0	0	0	0	0	0	0	0	0	0	0	0	0	0	0	0	0	0	0	0	0
D_0__Bacteria	Proteobacteria	Gammaproteobacteria	Pseudomonadales	Pseudomonadaceae	Pseudomonas	-	-	nirA	napA	narG	nirK	nirS	norB	nosZ	-	nifH	nifD	ureA	-	dsrB	SoxB	0	0.00142836	0	0.000170039	0.000549843	0.000152975	0.000193349	0.000359066	0.000244858	0.000698666	8.53825e-05	0.00012631	0.000127959	0.00652866	0.00969598	0.000698514	0.024421	0.0130074	0.00370201	0.000463085	0.000183385	0.00149421	0.00114482	0.000437935	0.000472394	0.0004963	0.000439229	0.000768371
D_0__Bacteria	Proteobacteria	Gammaproteobacteria	Thiotrichales	CHAB-XI-27	uncultured bacterium	-	-	-	-	-	-	-	-	-	-	-	-	-	-	-	-	0	0	0	0	0	0	0	0	0	0	0	0	0	0	0	0	0.000139948	0	0	0	0	0.000160094	0	0	0	0	0	0
D_0__Bacteria	Proteobacteria	Gammaproteobacteria	Thiotrichales	EV818SWSAP88	uncultured bacterium	-	-	-	-	-	-	-	-	-	-	-	-	-	-	-	-	0	0	0	0	0	0	0	0	0	0	0	6.31552e-05	0	0	0	0	0	0	0	0	0	0	0	0	0.000118099	0	0	0
D_0__Bacteria	Proteobacteria	Gammaproteobacteria	Thiotrichales	Thiotrichaceae	Beggiatoa	-	-	-	napA	narG	-	nirS	norB	-	-	-	nifD	ureA	-	-	-	0	0	0	0	0	0	0.000290023	0	0	0	0	0	0	0	0	0	0	0	0	0	0	0	0	0	0	0	0.000501977	0
D_0__Bacteria	Proteobacteria	Gammaproteobacteria	Thiotrichales	Thiotrichaceae	uncultured	-	-	-	-	-	-	-	-	-	-	-	-	-	-	-	-	0	0	0	0	0	0	0	0	0	0	0	0	0	0	0	0	0	0	0	0	0	0	0	0	0	0	0	0
D_0__Bacteria	Proteobacteria	Gammaproteobacteria	Xanthomonadales	JTB255 marine benthic group	uncultured bacterium	-	-	-	-	-	-	-	-	-	-	-	-	-	-	-	-	0	0	0	0	0	0	0	0	0	0	0	0	0	0	0	0	0	0	0	9.92326e-05	0	5.33646e-05	0	0	0	0	0	0
D_0__Bacteria	Proteobacteria	Gammaproteobacteria	Xanthomonadales	JTB255 marine benthic group	uncultured gamma proteobacterium	-	-	-	-	-	-	-	-	-	-	-	-	-	-	-	-	0	0	0	0	5.49843e-05	0	9.66744e-05	0	0	0	0	0	0	0	0	0	0	0	7.05144e-05	0	0	0	0	0	0	0	0	0
D_0__Bacteria	Proteobacteria	Gammaproteobacteria	Xanthomonadales	Nevskiaceae	Alkanibacter	-	-	-	-	-	-	-	-	-	-	-	-	-	-	-	-	0	0.000320653	0.000907235	0.000595137	0.00214439	0.000917852	0.00222351	0.0013465	0.00186092	0.00111786	0.00247609	0.000442087	0.00187673	0.00151274	0.000187664	0.000620901	0.00146946	0.000834438	0.0022212	0.00135618	0.00226175	0.00208122	0.00190803	0.00170308	0.00301151	0.00121819	0.00232164	0.0071249
D_0__Bacteria	Proteobacteria	Gammaproteobacteria	Xanthomonadales	Xanthomonadaceae	Aquimonas	-	-	-	-	-	-	-	-	-	-	-	-	-	-	-	-	0	0	0	0	0	0	0	0	0	0	0	0	0	0	0	0	0	0	0	0	0	0	0	0.000145978	0	0	0	0
D_0__Bacteria	Proteobacteria	Gammaproteobacteria	Xanthomonadales	Xanthomonadaceae	Arenimonas	-	-	-	-	-	-	nirS	norB	-	-	-	-	-	-	-	-	0	0	0	0	0	0	0	0	0	0	0	6.31552e-05	0	0	0	0	0.000139948	0	0	0	0	0	0	0	0	0	0	0
D_0__Bacteria	Proteobacteria	Gammaproteobacteria	Xanthomonadales	Xanthomonadaceae	Luteibacter	-	-	-	napA	-	-	-	-	-	-	-	-	-	-	-	-	0	2.91503e-05	0	0	0.000164953	0	0	0	0.000195886	0	0	0	0	0	0	0.000116419	0.00272899	0	0.000176286	0	0	5.33646e-05	0	0	0	9.02364e-05	0.000313735	0.000209556
D_0__Bacteria	Proteobacteria	Gammaproteobacteria	Xanthomonadales	Xanthomonadaceae	Luteimonas	-	-	-	napA	-	-	-	norB	-	-	-	-	-	-	-	-	0	0	0	0	0	0	0	0.0104129	0	0.0002096	0	0	0	0	0	0	0	4.90846e-05	0	0	0	0	0	0	0	0	0	0
D_0__Bacteria	Proteobacteria	Gammaproteobacteria	Xanthomonadales	Xanthomonadaceae	Metallibacterium	-	-	-	-	-	-	-	-	-	-	-	-	-	-	-	-	0	0.000466404	0	0	5.49843e-05	0	0	0	0.000195886	6.98666e-05	8.53825e-05	0.000315776	0.000213265	0.000159236	0	0.000194032	0.000139948	4.90846e-05	0	6.61551e-05	0	0	0	9.73189e-05	0	9.02364e-05	6.27471e-05	0
D_0__Bacteria	Proteobacteria	Gammaproteobacteria	Xanthomonadales	Xanthomonadaceae	Pseudofulvimonas	-	-	-	-	-	-	-	-	-	-	-	-	-	-	-	-	0	0	0	0	0	0	0	0	0	0	0	0	0	0	0	0	0	0	0	0	0	0.000106729	0	0	0	0	0	0
D_0__Bacteria	Proteobacteria	Gammaproteobacteria	Xanthomonadales	Xanthomonadaceae	Rehaibacterium	-	-	-	-	-	-	-	-	-	-	-	-	-	-	-	-	0	0	0	0	0	0	0	0	0	0	0	0	0	0	0	0	0	0	0	0	0	0	0	9.73189e-05	0	0	0	0
D_0__Bacteria	Proteobacteria	Gammaproteobacteria	Xanthomonadales	Xanthomonadaceae	Rudaea	-	-	-	-	-	-	-	-	-	-	-	-	-	-	-	-	0	0	0.000113404	0	0	0	0	0	0	0.000139733	0	0	4.2653e-05	0	6.25547e-05	0.000116419	0	0	0.000141029	0.000165388	0	0	0	0	0	0.000270709	0	0
D_0__Bacteria	Proteobacteria	Gammaproteobacteria	Xanthomonadales	Xanthomonadaceae	Silanimonas	-	-	-	-	-	-	-	-	-	-	-	-	-	-	-	-	0	0	0	0	0	0	0	0	0	0	0	0	0	0	0	0	0	0	0	0	0	0	0	0	0	0	0	0
D_0__Bacteria	Proteobacteria	Gammaproteobacteria	Xanthomonadales	Xanthomonadaceae	Stenotrophomonas	-	-	-	napA	narG	-	-	norB	-	-	nifH	-	-	-	-	-	0	0	0	0.000170039	0	0	0	0	0	0	0	0	0	0	0	0	0	0	0	0	0	0	0	0.000145978	0	0	0	0
D_0__Bacteria	Proteobacteria	Gammaproteobacteria	Xanthomonadales	Xanthomonadaceae	Thermomonas	-	-	-	-	-	-	-	-	-	-	-	-	-	-	-	-	0	0	0	0	0	0	0	0	0	0	0	0	0	0	0	0	0	0	0	0	0	0	0	0	0	0	0	0
D_0__Bacteria	Proteobacteria	Gammaproteobacteria	Xanthomonadales	Xanthomonadales Incertae Sedis	Steroidobacter	-	-	-	-	-	-	-	-	-	-	-	-	-	-	-	-	0	0	0	0	0	0	0	0	0	0	0	0	0	0	0	0	0.000209922	0	0	0	0	0	0.000190803	0	0	0	0	6.98519e-05
D_0__Bacteria	Proteobacteria	Gammaproteobacteria	Xanthomonadales	Xanthomonadales Incertae Sedis	uncultured	-	-	-	-	-	-	-	-	-	-	-	-	-	-	-	-	0	5.83005e-05	0	0	0.000109969	0	0	0	4.89716e-05	0	0	0	0	0	0	0	0	0	0.0002468	9.92326e-05	0	0.000213459	0	9.73189e-05	0	4.51182e-05	0	0
D_0__Bacteria	Proteobacteria	Gammaproteobacteria	Xanthomonadales	uncultured	bacterium Ellin5264	-	-	-	-	-	-	-	-	-	-	-	-	-	-	-	-	0	0	0	0	0.000109969	0	0	0	0	0	0	0	0	0.000159236	0	0	0	0	0	0	0	0	0	0	0	4.51182e-05	0	0
D_0__Bacteria	Proteobacteria	Gammaproteobacteria	Xanthomonadales	uncultured	uncultured Sinobacteraceae bacterium	-	-	-	-	-	-	-	-	-	-	-	-	-	-	-	-	0	8.74508e-05	0	0	0.000219937	0	0	0	0	0	0	0	0	0	0	0	0	0	0	0	0	0	0	0	0	0	0	0
D_0__Bacteria	Proteobacteria	SK259	uncultured bacterium	uncultured bacterium	uncultured bacterium	-	-	-	-	-	-	-	-	-	-	-	-	-	-	-	-	0	0.000145751	0	0	0.000329906	0.000152975	0.000193349	0	0	0.000489066	0	9.47329e-05	0.000127959	0	0	0	0	0	3.52572e-05	0	0	0	0	9.73189e-05	0	4.51182e-05	0	0.000209556
D_0__Bacteria	Proteobacteria	SK259	uncultured proteobacterium	uncultured proteobacterium	uncultured proteobacterium	-	-	-	-	-	-	-	-	-	-	-	-	-	-	-	-	0	0	0	0	0	0	0	0	0	0	0	0	0.000127959	0	0	0	0	0	0	0	0	0	0	0	0	4.51182e-05	0.000125494	0
D_0__Bacteria	Proteobacteria	SPOTSOCT00m83	uncultured bacterium	uncultured bacterium	uncultured bacterium	-	-	-	-	-	-	-	-	-	-	-	-	-	-	-	-	0	0	0	0	0	0	0	0	0	0	0	0	0	0	0	0	0	0	0	0	0	0	0	0	0	0	0	0
D_0__Bacteria	Proteobacteria	TA18	Rhizobiales bacterium LX78	Rhizobiales bacterium LX78	Rhizobiales bacterium LX78	-	-	-	-	-	-	-	-	-	-	-	-	-	-	-	-	0	8.74508e-05	0	0	0	0	0	0	0	0	0	0	0	0	0	0	0	0	0	0	0	0	0	0	0	0	0	0
D_0__Bacteria	Proteobacteria	TA18	uncultured alpha proteobacterium	uncultured alpha proteobacterium	uncultured alpha proteobacterium	-	-	-	-	-	-	-	-	-	-	-	-	-	-	-	-	0	0	0	0	0	0	0	0	0	0	0	0	0	0	0	0	0	0	0	0	0	0	0	9.73189e-05	0	0	0	0
D_0__Bacteria	Proteobacteria	Zetaproteobacteria	Mariprofundales	Mariprofundaceae	Mariprofundus	-	-	-	-	-	nirK	-	-	-	-	-	-	-	-	-	-	0	0	0	0	0	0	0	0	0	0	0	0	0	0	0	0	0	0	0	0	0	0	0	0	0	0	0.000125494	0
D_0__Bacteria	SHA-109	uncultured Firmicutes bacterium	uncultured Firmicutes bacterium	uncultured Firmicutes bacterium	uncultured Firmicutes bacterium	-	-	-	-	-	-	-	-	-	-	-	-	-	-	-	-	0	0	0	0	0	0	0	0	0	6.98666e-05	0	0	0	0	0	0	0	0	0	0	0	0	0	0	5.90493e-05	0	0	0
D_0__Bacteria	SM2F11	uncultured bacterium	uncultured bacterium	uncultured bacterium	uncultured bacterium	-	-	-	-	-	-	-	-	-	-	-	-	-	-	-	-	0	0	0	0	0	0	0	0	0.000146915	0.0002096	0	0	4.2653e-05	7.96178e-05	0	0.000271644	0.000629767	9.81691e-05	0.000211543	6.61551e-05	0	0	0	0.000194638	5.90493e-05	0.000180473	0.000188241	0.000139704
D_0__Bacteria	Spirochaetae	Spirochaetes	Spirochaetales	Leptospiraceae	uncultured	-	-	-	-	-	-	-	-	-	-	-	-	-	-	-	-	0	5.83005e-05	0.000226809	0	0.000109969	0	0	0	0	6.98666e-05	0	0	0	0	0	3.88063e-05	0	9.81691e-05	3.52572e-05	0	0	5.33646e-05	0	0	5.90493e-05	0	0	0
D_0__Bacteria	Spirochaetae	Spirochaetes	Spirochaetales	Spirochaetaceae	Spirochaeta	-	-	nirA	-	-	-	-	-	-	-	nifH	nifD	-	-	-	-	0	0	0	0	0	0	0	0	0	0	0	0	0	0	0	0	0	0	0.000211543	0.000165388	0.000550156	0	0	0	0	0	0.000188241	0
D_0__Bacteria	TM6	uncultured Acidobacteria bacterium	uncultured Acidobacteria bacterium	uncultured Acidobacteria bacterium	uncultured Acidobacteria bacterium	-	-	-	-	-	-	-	-	-	-	-	-	-	-	-	-	0	0	0	0	0	0	0	0	0	0	0	0	0	0	0	0	0	0	0	0.000165388	0	0	0	0	0	0	0	0
D_0__Bacteria	TM6	uncultured candidate division TM6 bacterium	uncultured candidate division TM6 bacterium	uncultured candidate division TM6 bacterium	uncultured candidate division TM6 bacterium	-	-	-	-	-	-	-	-	-	-	-	-	-	-	-	-	0	0	0	0	0.000164953	0	0	0	0	0	0.000170765	0	0	0	0	0	0.000279896	0	0.000105772	0.000165388	6.11284e-05	5.33646e-05	0	0.000145978	0	0.000135355	0.000376482	0
D_0__Bacteria	TM6	uncultured deep-sea bacterium	uncultured deep-sea bacterium	uncultured deep-sea bacterium	uncultured deep-sea bacterium	-	-	-	-	-	-	-	-	-	-	-	-	-	-	-	-	0	0	0	0	0	0	0	0	0	0	0.000426913	0	0	0	0	0	0	0	0	0	0	0	0	0	0	0	0	0
D_0__Bacteria	TM6	uncultured delta proteobacterium	uncultured delta proteobacterium	uncultured delta proteobacterium	uncultured delta proteobacterium	-	-	-	-	-	-	-	-	-	-	-	-	-	-	-	-	0	0	0	0	0	0	0	0	0	0	0	0	0	0	0	0	0	0	0	0	0	0	0	0	0	0	0.000125494	0
D_0__Bacteria	TM6	uncultured organism	uncultured organism	uncultured organism	uncultured organism	-	-	-	-	-	-	-	-	-	-	-	-	-	-	-	-	0	0.000145751	0	0.000170039	0	0	0	0	0	0	0	0	4.2653e-05	0	0	7.76126e-05	0	0	7.05144e-05	0	0	0	0	0	0.000118099	0.000180473	0	0
D_0__Bacteria	TM6	uncultured prokaryote	uncultured prokaryote	uncultured prokaryote	uncultured prokaryote	-	-	-	-	-	-	-	-	-	-	-	-	-	-	-	-	0	0	0	0	0	0	0	0	0.000244858	0	8.53825e-05	0	0	0	0	3.88063e-05	6.99741e-05	0	0	0	0	0	0	0	5.90493e-05	4.51182e-05	0	0
D_0__Bacteria	TM6	uncultured soil bacterium	uncultured soil bacterium	uncultured soil bacterium	uncultured soil bacterium	-	-	-	-	-	-	-	-	-	-	-	-	-	-	-	-	0	0	0	0	0	7.64877e-05	0	0	0	0	0	3.15776e-05	0.000127959	0.000238854	0	0	0	0	0	0	0	0	0	0	0	0	0	0
D_0__Bacteria	Tenericutes	Mollicutes	RF9	uncultured Firmicutes bacterium	uncultured Firmicutes bacterium	-	-	-	-	-	-	-	-	-	-	-	-	-	-	-	-	0	0	0	0	0	0	0	0	0	0	0	0	0	0	0	0	0	9.81691e-05	0	0	0	0	0	0	0	0	0	0
D_0__Bacteria	Thermotogae	Thermotogae	Thermotogales	Thermotogaceae	GAL15	-	-	-	-	-	-	-	-	-	-	-	-	-	-	-	-	0	2.91503e-05	0	0	0.000274922	0	0	8.97666e-05	9.79432e-05	0	8.53825e-05	0	4.2653e-05	0	0	0	0.000209922	0.000294507	7.05144e-05	0.000463085	0	0.000266823	0	0.000291957	0	0.000451182	0	0
D_0__Bacteria	Verrucomicrobia	OPB35 soil group	uncultured Verrucomicrobia subdivision 3 bacterium	uncultured Verrucomicrobia subdivision 3 bacterium	uncultured Verrucomicrobia subdivision 3 bacterium	-	-	-	-	-	-	-	-	-	-	-	-	-	-	-	-	0	0	0	0	0	0	0	0	0	0	0	0	0	0	0	3.88063e-05	0	4.90846e-05	0	0.000165388	0	0	0	9.73189e-05	0	0	0	0
D_0__Bacteria	Verrucomicrobia	Opitutae	MB11C04 marine group	uncultured Verrucomicrobia bacterium	uncultured Verrucomicrobia bacterium	-	-	-	-	-	-	-	-	-	-	-	-	-	-	-	-	0	0	0	0	0	0.000382438	9.66744e-05	0.000359066	0.000146915	0	8.53825e-05	0.00012631	0.000213265	7.96178e-05	0	0.000543288	0.000139948	0.00053993	0.000705144	0.000330775	0.000427899	0.000213459	0.00057241	4.86594e-05	0	0.000135355	0.000125494	0.000698519
D_0__Bacteria	Verrucomicrobia	Opitutae	Puniceicoccales	Puniceicoccaceae	Cerasicoccus	-	-	-	-	-	-	-	-	-	-	-	-	-	-	-	-	0	0	0	0	0	0	0	0	0	6.98666e-05	0	0	0	0	0	3.88063e-05	6.99741e-05	0	0.000141029	6.61551e-05	0.000366771	0	0	4.86594e-05	0.000118099	4.51182e-05	0	0.00034926
D_0__Bacteria	Verrucomicrobia	Opitutae	Puniceicoccales	Puniceicoccaceae	uncultured	-	-	-	-	-	-	-	-	-	-	-	-	-	-	-	-	0	0	0	0	0	0	0	0	0	0	0	0	0	0	0	0	0.000139948	0	0	0	0	0	0	0	0	0	0	0
D_0__Bacteria	Verrucomicrobia	Opitutae	uncultured bacterium	uncultured bacterium	uncultured bacterium	-	-	-	-	-	-	-	-	-	-	-	-	-	-	-	-	0	0	0	0	0	0	0	0	0	0	0.000170765	0	0	0	0	7.76126e-05	0	0.000147254	0.000211543	0	0	0	0	0	0	0	0	0
D_0__Bacteria	Verrucomicrobia	Opitutae	vadinHA64	uncultured bacterium	uncultured bacterium	-	-	-	-	-	-	-	-	-	-	-	-	-	-	-	-	0	0.000437254	0.000113404	0.00136031	0.000824765	0.000305951	0.000966744	0.000448833	0.000734574	0.000279466	0.000768443	6.31552e-05	0.00196204	0.000875796	0.000562993	0.00197912	0.0326779	0.000883522	0.00137503	0.000297698	0.00103918	0.000480282	0.00209884	0.00189772	0.000236197	0.000631655	0.000752965	0.000139704
D_0__Bacteria	Verrucomicrobia	S-BQ2-57 soil group	uncultured Verrucomicrobia bacterium	uncultured Verrucomicrobia bacterium	uncultured Verrucomicrobia bacterium	-	-	-	-	-	-	-	-	-	-	-	-	-	-	-	-	0	0	0.000340213	8.50196e-05	0	0	0.000193349	0	4.89716e-05	6.98666e-05	0	0	8.5306e-05	0	0	0.000543288	0.000209922	0.000441761	0.000282058	0.000363853	0.00103918	0.000266823	0.000190803	0	0.000354296	0	0.000188241	0.000209556
D_0__Bacteria	Verrucomicrobia	S-BQ2-57 soil group	uncultured bacterium	uncultured bacterium	uncultured bacterium	-	-	-	-	-	-	-	-	-	-	-	-	-	-	-	-	0	0	0	0	0	0	0	0	0	0	0	0	0	0	0	0.000116419	0	0.000245423	3.52572e-05	0	0	0	0	4.86594e-05	0	0.000135355	0.000376482	0
D_0__Bacteria	Verrucomicrobia	Spartobacteria	Chthoniobacterales	DA101 soil group	uncultured Verrucomicrobia bacterium	-	-	-	-	-	-	-	-	-	-	-	-	-	-	-	-	0	0.000174902	0	0	0	0	0	0	9.79432e-05	0	0	0.00012631	0	7.96178e-05	0	0	0	0	0	0	0	0	0	0	0.000118099	0	0	6.98519e-05
D_0__Bacteria	Verrucomicrobia	Spartobacteria	Chthoniobacterales	DA101 soil group	uncultured bacterium	-	-	-	-	-	-	-	-	-	-	-	-	-	-	-	-	0	0	0	0	5.49843e-05	7.64877e-05	0	0.0002693	0	0	0.000256148	0	0	0	0	0.000232838	0.000279896	0	0.000176286	0	6.11284e-05	5.33646e-05	0	0	0.000118099	0.000541419	0	0.000139704
D_0__Bacteria	Verrucomicrobia	Spartobacteria	Chthoniobacterales	FukuN18 freshwater group	bacterium enrichment culture clone heteroB56_4W	-	-	-	-	-	-	-	-	-	-	-	-	-	-	-	-	0	0	0	0	0	0	0	0	0	0	0	0	0	0	0	0	0	0	0	0	0	0	0	0	0	9.02364e-05	0	0
D_0__Bacteria	Verrucomicrobia	Spartobacteria	Chthoniobacterales	FukuN18 freshwater group	uncultured Verrucomicrobia bacterium	-	-	-	-	-	-	-	-	-	-	-	-	-	-	-	-	0	0	0	0	0	0	0	0	0	0	0	0	0	0	0	0	0	0	0	0	0	0	0	0	0	0	0.000188241	0
D_0__Bacteria	Verrucomicrobia	Spartobacteria	Chthoniobacterales	LD29	uncultured Xiphinematobacteriaceae bacterium	-	-	-	-	-	-	-	-	-	-	-	-	-	-	-	-	0	0	0	0	0	0	0	0	0	0	0	0	0	0	0	0	0	0	0	0	0	0	0	0	0	0	0	0
D_0__Bacteria	Verrucomicrobia	Verrucomicrobiae	Verrucomicrobiales	Verrucomicrobiaceae	Roseimicrobium	-	-	-	-	-	-	-	-	-	-	-	-	-	-	-	-	0	0	0	0	0	0	0	0	0	0	0	0	0	0	0	0	0	9.81691e-05	3.52572e-05	3.30775e-05	0	0	0	0	0.000236197	0	0	0
D_0__Bacteria	Verrucomicrobia	Verrucomicrobiae	Verrucomicrobiales	Verrucomicrobiaceae	uncultured	-	-	-	-	-	-	-	-	-	-	-	-	-	-	-	-	0	0	0.000113404	0	0.000109969	0.000152975	0	0	9.79432e-05	0.0002096	8.53825e-05	3.15776e-05	0	0.000477707	0	0.000271644	0	0	7.05144e-05	0	0	0.000373552	0	0	0	0	0.000188241	0
D_0__Bacteria	Verrucomicrobia	Verrucomicrobiae	Verrucomicrobiales	Verrucomicrobiaceae	uncultured bacterium	-	-	-	-	-	-	-	-	-	-	-	-	-	-	-	-	0	0	0	0	0	0	0	0	0	0	0	0	0	0	0	0	6.99741e-05	0.000196338	3.52572e-05	9.92326e-05	0.000183385	0	0	0	0	0.000270709	0	0
D_0__Bacteria	WCHB1-60	uncultured soil bacterium	uncultured soil bacterium	uncultured soil bacterium	uncultured soil bacterium	-	-	-	-	-	-	-	-	-	-	-	-	-	-	-	-	0	0	0	0	0	0	0	0	0	0	0	0	0	0	0	0	0	9.81691e-05	0	0	0	0	0	4.86594e-05	0	0	0	0
D_0__Bacteria	WD272	uncultured Firmicutes bacterium	uncultured Firmicutes bacterium	uncultured Firmicutes bacterium	uncultured Firmicutes bacterium	-	-	-	-	-	-	-	-	-	-	-	-	-	-	-	-	0	0	0	0	0	0	0	0	0	0	0	0	0	0	0	0	0	0	0	0	0	0	0	0.000145978	0	0.000315827	6.27471e-05	0.000209556
D_0__Bacteria	WD272	uncultured Thermoanaerobacteraceae bacterium	uncultured Thermoanaerobacteraceae bacterium	uncultured Thermoanaerobacteraceae bacterium	uncultured Thermoanaerobacteraceae bacterium	-	-	-	-	-	-	-	-	-	-	-	-	-	-	-	-	0	0	0	0	0	0	0	0	0	0	0	0	0	0	0	7.76126e-05	0	0	0	0	0	0	0	0	0	0	0	0
[truncated: 3 more columns]
